# Supplementary material for: Comparative analysis of microRNA expression profiles of adult Schistosoma japonicum isolated from water buffalo and yellow cattle
Source: Parasit Vectors. 2019 May 2;12:196. doi: 10.1186/s13071-019-3450-7 (PMC6498558; doi:10.1186/s13071-019-3450-7)
Supplement: Supplementary file 3 — Additional file 3: Table S2. Sequences of the primers used for qRT-PCR and sja-miR-219-5p mimics or inhibitors used for dual-luciferase reporter assays. Sequences of the primers used for qRT-PCR of the five differentially expressed miRNAs. [file 13071_2019_3450_MOESM3_ESM.xls]

## Sheet: Sheet1
Table S2. Sequences of the primers used for qRT-PCR of the five differentially expressed miRNAs
miRNA family	Name	Sequence (5'-3')
sja-miR-2e	Forward primer	AGGTATCACAGTCCAAGCTTTGGT
sja-miR-124	Forward primer	AGGCACGCGGTGAATGTC
sja-miR-219	Forward primer	AGTGATTGTCCATTCGCATTTCT
sja-miR-3490	Forward primer	TCCTTTGGGTTGTGGGGAT
sja-miR-7	Forward primer	CCAACTTATCGCATTCTTCCATG
sja-U6	Forward primer	CGGCGGTACATATACTAAAAT
