# Supplementary material for: Comparative analysis of microRNA expression profiles of adult Schistosoma japonicum isolated from water buffalo and yellow cattle
Source: Parasit Vectors. 2019 May 2;12:196. doi: 10.1186/s13071-019-3450-7 (PMC6498558; doi:10.1186/s13071-019-3450-7)
Supplement: Supplementary file 4 — Additional file 4: Table S3. Sequences of the primers used for qRT-PCR of the 11 differentially expressed targets. [file 13071_2019_3450_MOESM4_ESM.xlsx]

## Sheet: Sheet1
Table S3. Sequences of the primers used for qRT-PCR of the 11 differentially expressed targets
Gene	Name	Sequence (5'-3')
cytochrome c oxidase subunit XV assembly protein (Sjp_0100160 )	Forward primer	GTGCTTTTGTGGCTGGTCT
	Reverse primer	GTGCAGCATTCCTGATACG
putative co-chaperone protein HscB, mitochondrial precursor (Sjp_0008430 )	Forward primer	GCCAGAAGTTACTGCACCCT
	Reverse primer	CGACATTCCATGAAGACGA
NEM-sensitive fusion protein 2 (Sjp_0058370 )	Forward primer	GCGATGTTGTTAGAAGGTCCAC
	Reverse primer	GCAGCACATTTAGCCATTTC
hypothetical protein Smp_162600 (Sjp_0060710 )	Forward primer	GTGTTGGCTCCAGCAAGACT
	Reverse primer	CGTATGAGGCCCTGAAAAGA
vasa-like DEAD-box RNA helicase (Sjp_0049470 )	Forward primer	GATTTGACCTGACACCCATTC
	Reverse primer	CAGCCATCTGAACTATCATCCA
Cytohesin-2 (Sjp_0049610 )	Forward primer	GAATGGCTGCACCTACACTG
	Reverse primer	GGATACAGGTGGTGGTAAATGA
SJCHGC03543 protein (Sjp_0052790 )	Forward primer	ACTACTGTCCCAGGTGTCATACG
	Reverse primer	GTTTTCCTCTACCCTTTCCATC
putative tropinone reductase (Sjp_0058160 )	Forward primer	TGGAAGGGCAACTGCTATC
	Reverse primer	TCGTAAACATCGGGGTGAG
septin-7.1 (Sjp_0000290 )	Forward primer	CAGGCTTTGGTAGCGACTT
	Reverse primer	CCAGATCCGACTGTTACACGA
Ras GTPase (Sjp_0036890 )	Forward primer	GCTAGCGGGAGTGCTTTATTCTGAGAG
	Reverse primer	CTCGAGGCTAACTTGCTCTACGTGGAT
Eukaryotic initiation factor 4A (Sjp_0042060 )	Forward primer	ATCGCTCAAGCACAATCAGG
	Reverse primer	AGTTCACGGGTTGGCACA
Schistosoma japonicum NADH-ubiquinone reductase (Accession number: FN317713 )	Forward primer	CGAGGACCTAACAGCAGAGG
	Reverse primer	TCCGAACGAACTTTGAATCC
