# Supplementary material for: Comparative analysis of microRNA expression profiles of adult Schistosoma japonicum isolated from water buffalo and yellow cattle
Source: Parasit Vectors. 2019 May 2;12:196. doi: 10.1186/s13071-019-3450-7 (PMC6498558; doi:10.1186/s13071-019-3450-7)
Supplement: Supplementary file 5 — Additional file 5: Table S4. Sequences of sja-miR-219-5p mimics or inhibitors and their corresponding controls used for dual-luciferase reporter assays. [file 13071_2019_3450_MOESM5_ESM.xlsx]

## Sheet: Sheet1
Table S4. Sequences of sja-miR-219-5p mimics or inhibitors and their corresponding controls used for dual-luciferase reporter assays
sja-miR-219-5p	Sequence (5'-3')
Mimics	AAAUGCGAAUGGACAAUCAUU
Negative control	AGAAAUGCGAAUGGACAAUCA
Inhibitor	ACGUGACACGUUCGGAGAATT
Inhibitor control	CAGUACUUUUGUGUAGUACAA
