# Supplementary material for: Comparative analysis of microRNA expression profiles of adult Schistosoma japonicum isolated from water buffalo and yellow cattle
Source: Parasit Vectors. 2019 May 2;12:196. doi: 10.1186/s13071-019-3450-7 (PMC6498558; doi:10.1186/s13071-019-3450-7)
Supplement: Supplementary file 6 — Additional file 6: Table S5. Information on the 79 known miRNAs of S. japonicum, determined by sequencing and analysis. [file 13071_2019_3450_MOESM6_ESM.xlsx]

## Sheet: Sheet1
Table S5. Information on the 79 known miRNAs of S. japonicum, determined by sequencing and analysis
miRNAName	miRNApreName	mirSequence	H1279（counts）	H1284（counts）	H1296（counts）	S6242（counts）	S6328（counts）	S6329（counts）	S6335（counts）	H1286（counts）
sja-miR-1	sja-mir-1	tggaatgtggcgaagtatggtc	45890	52027	71517	51459	72189	73057	119652	36038
sja-miR-2a-5p	sja-mir-2a	cagtcaatattggctgatggca	58	72	29	60	37	50	14	31
sja-miR-3490	sja-mir-3490	tcctttgggttgtggggata	462	473	537	599	767	783	1131	453
sja-miR-3506	sja-mir-3506	acgaggttagacgacgagtg	340	209	280	156	308	305	407	349
sja-miR-2162-5p	sja-mir-2162	agtgagattgttgcatatttaca	353	389	388	327	458	517	711	412
sja-miR-310	sja-mir-310	atattgcaaattcccggccttt	252	297	254	218	260	338	521	230
sja-miR-133	sja-mir-133	ttggtccctatcaaccagctgt	1749	2287	774	1483	896	1159	525	475
sja-miR-3487	sja-mir-3487	tcctcgaactgttgtggcca	3566	2793	3077	4242	3901	3333	5981	2088
sja-miR-307	sja-mir-307	tcacaacctacttgattgag	389	461	518	466	626	601	1078	584
sja-miR-3485-3p	sja-mir-3485	gtttactgacgaaaggacgcat	1147	923	1456	890	1482	1358	1977	1578
sja-miR-124-3p	sja-mir-124	taaggcacgcggtgaatgtca	1116	1311	1668	2070	1921	1853	3931	632
sja-miR-71a	sja-mir-71a	tgaaagacgatggtagtgaga	116789	97816	128067	101189	150110	144522	153415	88427
sja-miR-8185	sja-mir-8185	aggatcgatgaacggagcatt	667	564	674	680	745	768	1174	459
sja-miR-3501	sja-mir-3501	aaccttgtagtttcgttgtg	383	330	406	284	416	514	735	439
sja-miR-36-3p	sja-mir-36	ccaccgggtagacattcattcgc	19461	16956	17257	17549	22168	24259	41826	17494
sja-miR-2b-3p	sja-mir-2b	tatcacagccctgcttgggacaca	2191	2955	4639	2382	4258	4759	7612	3767
sja-miR-2c-3p	sja-mir-2c	tatcacagccgtgcttaagggc	475	579	728	253	923	1059	1388	1031
sja-miR-3484-3p	sja-mir-3484	atacaaacagctaaacttat	2	4	3	3	3	4	4	3
sja-miR-2d-3p	sja-mir-2d	tatcacagtcctgcttaggtga	596	657	1130	491	1079	1189	1582	1358
sja-miR-3483-3p	sja-mir-3483	atgcctgaccaccgtctactt	515	380	370	412	540	516	827	270
sja-bantam	sja-bantam	tgagatcgcgattaaagctggt	391100	401396	652387	244092	574694	687004	685892	533813
sja-miR-31-5p	sja-mir-31	tggcaagattacggcgaagctga	105	80	77	50	112	108	93	103
sja-miR-2e-3p	sja-mir-2e	tatcacagtccaagctttggt	699	746	1133	1009	1139	1549	3172	771
sja-miR-61	sja-mir-61	tgactagaaagtgcactcactt	38922	41893	44055	39433	56017	59363	95388	102752
sja-miR-8-3p	sja-mir-8	taatactgttaggtaaagatgcc	1849	2526	3285	2904	3044	3233	6849	4164
sja-miR-3486-5p	sja-mir-3486	tctctgtgttgaatttga	684	510	866	444	758	856	1038	731
sja-miR-3497	sja-mir-3497	cgcaagggactaccatggca	385	354	345	335	477	418	738	263
sja-miR-3484-5p	sja-mir-3484	ttaggtttcgttgtttgtattt	14	20	4	16	18	16	26	13
sja-miR-2c-5p	sja-mir-2c	acccttgttcgactgtgatgtg	29	17	25	16	20	20	39	41
sja-miR-3494	sja-mir-3494	gacagaagactgccgctcattt	1496	1093	1279	1148	1454	1310	2277	993
sja-miR-3485-5p	sja-mir-3485	gcgtcacttgtggtgtaggcga	1155	898	1153	1073	1329	1242	1797	686
sja-miR-3480-5p	sja-mir-3480	gcaggagtttgatttcacat	885	764	868	816	1128	1094	1611	549
sja-miR-3491	sja-mir-3491	tgagcgattactggagttca	1961	1671	2032	2034	2985	2616	3578	1536
sja-miR-3498	sja-mir-3498	tagacggtttgaaacatgga	800	683	859	625	903	975	1320	1148
sja-miR-3495	sja-mir-3495	tcaaaatcgttggcaatggct	471	404	472	343	579	541	729	523
sja-miR-3481-3p	sja-mir-3481	ggtgatctttgtatggacaa	291	194	257	274	376	321	531	203
sja-miR-31-3p	sja-mir-31	agcttcactttattttgccaa	27	40	36	31	21	13	28	19
sja-let-7	sja-let-7	ggaggtagttcgttgtgtggt	8225	8901	13921	12220	13803	12639	18119	4995
sja-miR-3489	sja-mir-3489	gccacaacagttcgaggacg	5012	3749	4309	5727	5073	4259	7997	3679
sja-miR-3483-5p	sja-mir-3483	agctgagatggttaggacat	2072	1459	1913	1566	2207	2158	2810	1121
sja-miR-219-3p	sja-mir-219	agaggtgttaatggacatcata	5	16	19	26	15	10	10	4
sja-miR-3482-3p	sja-mir-3482	atgcgcactgccgaggatttc	84	66	57	50	82	57	91	40
sja-miR-3502	sja-mir-3502	gtgacgatcgtacatgtctt	1892	1533	2252	1826	2129	2138	2951	2400
sja-miR-3492	sja-mir-3492	atccgtgctgagatttcgtct	7237	5063	7167	5754	7976	7513	10251	6965
sja-miR-3482-5p	sja-mir-3482	actcctcggcagtgttcgcaaacct	42	31	41	48	62	43	57	19
sja-miR-3481-5p	sja-mir-3481	ttctttacagtgggtctcttt	366	228	282	245	426	396	564	245
sja-miR-71b-3p	sja-mir-71b	cctcatactaagtctttcccg	24	24	19	14	17	23	22	18
sja-miR-3499	sja-mir-3499	tctgaatccgtgctgagatttt	1503	1126	1501	1060	1509	1620	2248	1682
sja-miR-3500	sja-mir-3500	aggagatcggtggtagattgt	293	193	279	218	306	303	480	164
sja-miR-71b-5p	sja-mir-71b	tgaaagacttgagtagtgagacg	15443	14364	27778	12101	26404	24472	31109	34039
sja-miR-2a-3p	sja-mir-2a	tcacagccagtattgatgaacg	38581	32367	51675	35694	54117	49163	70263	69678
sja-miR-7-5p	sja-mir-7	tggaagactggtgatatgttgtt	15878	19600	30223	21242	29711	30635	53789	13292
sja-miR-125a	sja-mir-125a	tccctgagaccctttgattgtc	6648	6549	6451	9001	8981	6840	12138	6751
sja-miR-3505	sja-mir-3505	tgactgtctggacacagtagttt	1021	839	1023	847	1421	1235	2098	945
sja-miR-7-3p	sja-mir-7	caacttatcgcattcttccatg	6	5	8	14	18	20	28	13
sja-miR-2d-5p	sja-mir-2d	gtcatccatggattgtgatttt	29	29	37	24	66	52	71	33
sja-miR-3504	sja-mir-3504	gtgtggttgtcagaaggggc	91	84	75	105	90	98	161	46
sja-miR-3507	sja-mir-3507	agagaatagggcatgggtact	215	216	205	193	272	278	414	225
sja-miR-124-5p	sja-mir-124	ccattttccgcgattgccttgattt	88	104	98	101	109	106	151	59
sja-miR-3479-3p	sja-mir-3479	tattgcacttaccttcgccttg	7285	8485	8604	7307	10264	12190	20081	5868
sja-miR-2b-5p	sja-mir-2b	cgtctcaaaggactgtgagcca	297	393	715	409	537	557	700	379
sja-miR-3479-5p	sja-mir-3479	aggtggatgttagtgcaattta	133	120	93	99	144	155	181	57
sja-miR-3488	sja-mir-3488	gctccggtagcttagttggt	557	633	276	527	282	466	408	229
sja-miR-2162-3p	sja-mir-2162	tattatgcaacgtttcactct	83266	69109	81920	73134	114524	129974	155327	56433
sja-miR-3496	sja-mir-3496	cggcgtctggacgtttggtttt	1570	1320	1580	1830	2200	2062	3691	1267
sja-miR-219-5p	sja-mir-219	tgattgtccattcgcatttct	3585	4706	6655	6294	7237	9123	17752	2524
sja-miR-3503	sja-mir-3503	agcggaatccaggacacgcgttt	587	472	501	604	662	569	848	276
sja-miR-36-5p	sja-mir-36	gaagaatgccgatccggtcagcc	42	45	35	44	50	82	166	60
sja-miR-3486-3p	sja-mir-3486	aggtctattgatgctgagatt	114	88	122	101	136	126	184	72
sja-miR-10-5p	sja-mir-10	aaccctgtagacccgagtttgg	162	163	256	182	270	201	223	194
sja-miR-2e-5p	sja-mir-2e	taccaacttagactgagttat	71	63	114	112	128	127	160	64
sja-miR-277	sja-mir-277	taaatgcattttctggcccg	15023	19084	17635	9140	22065	29333	41649	34219
sja-miR-190-3p	sja-mir-190	cagtgaccagacatatccct	300	280	264	319	329	454	625	195
sja-miR-3480-3p	sja-mir-3480	aaacagacataccaatgcag	755	557	680	585	795	841	1170	455
sja-miR-8-5p	sja-mir-8	catcttactaatagtatttga	81	72	12	67	23	49	9	9
sja-miR-125b	sja-mir-125b	tccctgagactgataattgctc	548546	543043	812011	506527	748985	717153	1276805	1977208
sja-miR-3493	sja-mir-3493	tggatttcagtagcatccact	1255	906	1308	1068	1440	1332	2137	1070
sja-miR-190-5p	sja-mir-190	tgatatgtatgggttacttggtg	104898	98190	115769	76590	127302	138517	146515	59634
sja-miR-10-3p	sja-mir-10	aaattcgagtctataaggaaaga	90	137	163	107	130	156	319	322
