# Supplementary material for: Comparative analysis of microRNA expression profiles of adult Schistosoma japonicum isolated from water buffalo and yellow cattle
Source: Parasit Vectors. 2019 May 2;12:196. doi: 10.1186/s13071-019-3450-7 (PMC6498558; doi:10.1186/s13071-019-3450-7)
Supplement: Supplementary file 7 — Additional file 7: Table S6. Profiles of five differentially expressed known miRNAs of schistosomes derived from yellow cattle and water buffalo. [file 13071_2019_3450_MOESM7_ESM.xlsx]

## Sheet: Sheet1
Table S6. Profiles of five differentially expressed known miRNAs of schistosomes derived from yellow cattle and water buffalo
AccID	S	H	Log2FC	P-Value	FDR	Style	S6242	S6328	S6329	S6335	H1279	H1284	H1296	H1286
sja-miR-219-5p	14196.9	7326.2	0.954443	0.0106546	0.831062	up	6294	7237	9123	17752	3585	4706	6655	2524
sja-miR-2e-3p	2381.46	1349.12	0.819831	0.0145802	1	up	1009	1139	1549	3172	699	746	1133	771
sja-miR-7-3p	29.2509	11.8198	1.30727	0.022046	1	up	14	18	20	28	6	5	8	13
sja-miR-124-3p	3613.01	2016.03	0.841683	0.0413318	1	up	2070	1921	1853	3931	1116	1311	1668	632
sja-miR-3490	1207.86	790.588	0.611454	0.0454699	1	up	599	767	783	1131	462	473	537	453
Abbreviations:
(1) H1279, H1284, H1286 and H1296 are for the yellow cattle group, while S6242, S6328, S6329 and S6335 are water buffalo group.
(2) S is the water buffalo group, and H is the yellow cattle group.
