# Supplementary material for: Comparative analysis of microRNA expression profiles of adult Schistosoma japonicum isolated from water buffalo and yellow cattle
Source: Parasit Vectors. 2019 May 2;12:196. doi: 10.1186/s13071-019-3450-7 (PMC6498558; doi:10.1186/s13071-019-3450-7)
Supplement: Supplementary file 8 — Additional file 8: Table S7. Summary of total miRNA expression profiles in adult S. japonicum isolated from yellow cattle and water buffalo. [file 13071_2019_3450_MOESM8_ESM.xlsx]

## Sheet: Sheet1
Table S7. Summary of total miRNA expression profiles in adult S. japonicum isolated from yellow cattle and water buffalo
miRNA family	Classification and Description	Total numaber
Known miRNAs	The miRNAs that same as the annotated miRNAs of S. japonicum in miRBase	79
Novel miRNAs	The miRNAs that were mapped to the S. japonicum genome and were highly similar to annotated miRNAs from Schistosoma mansoni（eg:SJC_S009021_36547_mature@@sma-miR-281-3p）	66
	The miRNAs that were matched with the S. japonicum genome and were highly similar to annotated miRNAs from Bos taurus（eg:SJC_S005867_39540_star@@bta-miR-7858）	18
	The miRNAs that were matched with the S. japonicum genome and were highly similar to annotated miRNAs from Sus scrofa（eg:SJC_S002605_35730_mature@@ssc-miR-9861-5p）	12
	The miRNAs that were mapped to the S. japonicum genome and were highly similar to annotated miRNAs from Rattus norvegicus（eg:SJC_S004935_41721_mature@@rno-miR-6216）	8
	The miRNAs that were mapped to the S. japonicum genome and were highly similar to annotated miRNAs from Mus musculus（eg:SJC_S008002_41212_star@@mmu-miR-7226-5p）	11
	The miRNAs that were mapped to the S. japonicum genome and were highly similar to annotated miRNAs from Homo sapiens（eg:SJC_S002121_37253_star@@hsa-miR-6866-3p）	12
