# Supplementary material for: Comparative analysis of microRNA expression profiles of adult Schistosoma japonicum isolated from water buffalo and yellow cattle
Source: Parasit Vectors. 2019 May 2;12:196. doi: 10.1186/s13071-019-3450-7 (PMC6498558; doi:10.1186/s13071-019-3450-7)
Supplement: Supplementary file 9 — Additional file 9: Table S8. Profiles of annotated novel miRNAs of schistosomes derived from yellow cattle and water buffalo. [file 13071_2019_3450_MOESM9_ESM.xlsx]

## Sheet: Sheet1
Table S8. Profiles of annotated novel miRNAs of schistosomes derived from yellow cattle and water buffalo
miRNAName	miRNApreName	mirSequence	H1279(counts)	H1284(counts)	H1286(counts)	H1296(counts)	S6242(counts)	S6328(counts)	S6329(counts)	S6335(counts)
SJC_S027751_46535_star@@sma-miR-8468-5p	SJC_S027751_46535	taagaaaaataatgtattt	4	4	4	6	3	0	1	2
SJC_S027444_42441_star@@ssc-miR-374a-3p	SJC_S027444_42441	tgtattgtaatttgtgtcagaaa	76	64	31	58	66	98	74	127
SJC_S027210_41852_mature@@mmu-miR-30f	SJC_S027210_41852	ccgactgaaagctatgacta	468	404	461	488	487	698	661	951
SJC_S026310_40091_mature@@sma-miR-8464-5p	SJC_S026310_40091	cagaaaatattaactcagga	34	22	9	25	13	59	46	61
SJC_S024075_47417_mature@@bta-miR-2478	SJC_S024075_47417	atcccactcctgacacca	258	391	36	160	358	202	214	93
SJC_S022126_47353_star@@hsa-miR-4774-5p	SJC_S022126_47353	gaatttagtaggtaataagcag	3	5	1	1	1	1	3	5
SJC_S016395_46442_star@@bta-miR-2351	SJC_S016395_46442	actttatagttattgtatgaaat	5	8	6	4	8	2	7	4
SJC_S016027_44348_mature@@sma-miR-8480-5p	SJC_S016027_44348	aagctgaaacttaaaggaat	6331	13431	5935	1623	2910	2914	4903	188
SJC_S015815_44650_mature@@bta-miR-6122-3p	SJC_S015815_44650	tttacatcatattactaca	87	73	84	115	108	123	114	238
SJC_S015330_46943_mature@@bta-miR-2285n	SJC_S015330_46943	attgtgaacattcgggtttt	312	385	272	342	326	591	581	618
SJC_S014490_42111_mature@@sma-miR-8458-3p	SJC_S014490_42111	tttgactggtgaattatc	225	271	128	302	403	312	270	486
SJC_S011863_43992_mature@@ssc-miR-137	SJC_S011863_43992	cttcgtattcttaagactga	1760	1741	1907	2203	1681	2466	2454	3955
SJC_S011080_46224_star@@hsa-miR-584-5p	SJC_S011080_46224	caggcaaaccatactgtatttcaag	8	5	2	3	2	4	5	4
SJC_S010921_45763_mature@@rno-miR-598-3p	SJC_S010921_45763	gttacatcgtcgtcatgcat	519	363	420	616	502	686	584	993
SJC_S009021_36547_mature@@sma-miR-281-3p	SJC_S009021_36547	acacccaaggagttgctctgg	1131	1018	1128	1282	906	1426	1379	1764
SJC_S008431_38534_mature@@sma-miR-8479-5p	SJC_S008431_38534	atgatattcattaccaat	51	40	33	55	68	54	50	112
SJC_S008002_41212_star@@mmu-miR-7226-5p	SJC_S008002_41212	tgatgttgattgtgtgt	9	13	5	8	12	10	10	7
SJC_S006036_37578_mature@@sma-miR-8414-5p	SJC_S006036_37578	acattaatagatgatatatt	19	33	22	33	31	35	27	48
SJC_S005867_39540_star@@bta-miR-7858	SJC_S005867_39540	ccattttgaagaataatga	144	145	130	136	205	175	160	236
SJC_S005195_40262_star@@sma-miR-8437-3p	SJC_S005195_40262	gtagcatttactaagagctcaaa	2	4	3	8	3	1	4	2
SJC_S005195_40262_mature@@sma-miR-8437-5p	SJC_S005195_40262	tggcgcttagtagaatgtcaccg	464	375	389	382	360	553	665	806
SJC_S005013_35628_mature@@sma-miR-7-5p	SJC_S005013_35628	tggaagacttgtgatttagttgtt	2025	2712	4931	3472	1993	3638	3693	6899
SJC_S005013_35627_star@@sma-miR-7-3p	SJC_S005013_35627	caacaatcacaaatctccatg	13	15	2	8	8	6	14	14
SJC_S005013_35627_mature@@sma-miR-7-5p	SJC_S005013_35627	tggaagacttgtgatttagttgtt	2082	2707	4769	3434	2070	3627	3598	6845
SJC_S004935_41721_mature@@rno-miR-6216	SJC_S004935_41721	attggaattgcctctgtgta	324	319	302	451	379	459	452	833
SJC_S004503_42103_mature@@sma-miR-8414-5p	SJC_S004503_42103	ttgaatatctattaatt	165	179	72	165	177	224	240	362
SJC_S004484_30279_star@@sma-miR-281-5p	SJC_S004484_30279	agagcacttttatgacgga	14	26	82	25	18	17	28	32
SJC_S004484_30279_mature@@sma-miR-281-3p	SJC_S004484_30279	tgtcatggagttgctctct	3567	4088	3228	5344	5540	5965	5195	7872
SJC_S003818_36920_mature@@sma-miR-8449-5p	SJC_S003818_36920	attatgatttttgtatatgt	25	15	20	34	17	24	36	56
SJC_S003818_36919_mature@@sma-miR-8449-5p	SJC_S003818_36919	attatgatttttgtatatgt	18	17	28	41	24	28	31	57
SJC_S003585_34005_star@@mmu-miR-5619-5p	SJC_S003585_34005	atttactacaaaaatgccatat	4	0	4	5	6	3	5	6
SJC_S003585_34005_mature@@rno-miR-3571	SJC_S003585_34005	aatgcatggaatgtaaatta	55	60	41	68	59	60	98	95
SJC_S003541_38664_star@@mmu-miR-7076-3p	SJC_S003541_38664	gcaaaacgagggagacagtggt	27	25	21	43	14	14	35	78
SJC_S002713_34684_mature@@sma-miR-8422-3p	SJC_S002713_34684	atcaaccaataaaatatt	28	43	28	68	34	63	84	154
SJC_S002605_35730_mature@@ssc-miR-9861-5p	SJC_S002605_35730	aataatcaaggtcgatactct	892	723	746	733	942	1239	1378	1408
SJC_S002541_36365_mature@@bta-miR-2284p	SJC_S002541_36365	taacaaactttcagaactgt	810	667	735	879	730	1017	982	1342
SJC_S002541_36363_star@@sma-miR-8473-5p	SJC_S002541_36363	attttgtttctattattgttact	230	179	231	231	177	304	311	484
SJC_S002541_36363_mature@@bta-miR-2284p	SJC_S002541_36363	taacaaactttcagaactgt	728	607	725	866	705	977	930	1363
SJC_S002410_40198_star@@sma-miR-8443-3p	SJC_S002410_40198	ctgcaggtgcttataattgga	362	234	184	284	283	326	317	448
SJC_S002404_30911_star@@sma-miR-96-5p	SJC_S002404_30911	gaaggtactttggaattctagg	6	3	1	5	8	9	6	4
SJC_S002121_37253_star@@hsa-miR-6866-3p	SJC_S002121_37253	tatcatgagggcagataaagggaa	157	133	115	150	131	250	228	301
SJC_S002031_35912_star@@sma-miR-8459-3p	SJC_S002031_35912	ttaacgtattattcagtaacta	1	5	0	2	3	11	13	6
SJC_S001712_29112_star@@bta-miR-1814a	SJC_S001712_29112	gctgttggttttgttttcaat	18	26	17	30	36	20	26	11
SJC_S001656_33149_mature@@hsa-miR-5087	SJC_S001656_33149	cagaaagctacaaacctctt	359	295	260	363	228	404	375	602
SJC_S001393_30521_star@@sma-miR-8437-3p	SJC_S001393_30521	ccaaaaacatttactacaagt	3	4	1	0	1	0	4	3
SJC_S001313_30555_mature@@sma-miR-8474-5p	SJC_S001313_30555	taaatgaattacaagactca	600	442	437	517	326	618	597	695
SJC_S001294_18900_mature@@bta-miR-449b	SJC_S001294_18900	cttaacaatacacttttaga	133	166	120	153	234	212	225	346
SJC_S001159_23624_mature@@ssc-miR-34a	SJC_S001159_23624	tgctaagacactgtagacgt	1173	965	1047	1336	964	1192	1328	1990
SJC_S001150_18934_star@@sma-miR-8441-5p	SJC_S001150_18934	aatactgcgaccttt	51	40	27	57	41	93	111	93
SJC_S001033_16528_mature@@hsa-miR-609	SJC_S001033_16528	gtttctctcatctctatca	151	120	51	122	180	166	147	246
SJC_S001006_29331_star@@sma-miR-8414-3p	SJC_S001006_29331	atgataattgagtcaaat	2	8	0	1	1	0	4	2
SJC_S001004_23121_star@@mmu-miR-7243-3p	SJC_S001004_23121	gaacagctgacagatgaa	76	38	18	66	36	49	61	72
SJC_S000996_20012_star@@sma-miR-8440-3p	SJC_S000996_20012	tatttactcagaaagtttg	3	8	2	6	8	10	17	21
SJC_S000900_14705_mature@@sma-miR-8403-5p	SJC_S000900_14705	ataatgattacaactgttgt	704	873	420	897	1235	1494	1260	1830
SJC_S000866_33556_star@@bta-miR-2427	SJC_S000866_33556	tactctttgaaatgtagtct	7	8	1	4	5	8	3	6
SJC_S000836_8106_star@@bta-miR-2335	SJC_S000836_8106	tgagataatgatgatgatgat	127	134	49	94	92	90	106	79
SJC_S000836_8105_star@@sma-miR-8404-3p	SJC_S000836_8105	aaagtacattacatttcatg	12	5	7	10	11	16	11	9
SJC_S000823_13908_star@@hsa-miR-548ab	SJC_S000823_13908	taatgtaaattgtggatttt	9	6	4	9	2	6	16	2
SJC_S000809_10483_mature@@rno-let-7f-2-3p	SJC_S000809_10483	agtagactgtataaacaatc	26	45	35	55	61	71	39	65
SJC_S000802_17229_star@@sma-miR-8409-5p	SJC_S000802_17229	tattttgtaactaaatgtatt	1	6	1	4	4	1	3	3
SJC_S000729_25440_star@@sma-miR-8449-5p	SJC_S000729_25440	ctattccatcatcataattatgtagc	67	91	41	42	105	58	61	102
SJC_S000729_25439_star@@sma-miR-8460-5p	SJC_S000729_25439	actttatattatatagtagc	13	14	6	11	14	7	6	16
SJC_S000708_15068_star@@hsa-miR-3129-5p	SJC_S000708_15068	ataccaatctctacaaaaatag	9	1	2	4	7	12	4	4
SJC_S000690_19213_star@@ssc-miR-30b-3p	SJC_S000690_19213	agatgtaggtggatgtttaatagca	1	1	1	3	1	4	2	2
SJC_S000685_18332_star@@sma-miR-8454-3p	SJC_S000685_18332	agacctttatcgttaaact	56	54	68	49	49	79	80	106
SJC_S000668_22806_star@@mmu-miR-875-3p	SJC_S000668_22806	ctcagtattttcagtgatt	7	18	5	4	9	11	15	13
SJC_S000659_18709_mature@@sma-miR-1b-3p	SJC_S000659_18709	tggaatgttgtgaagtatac	4535	5416	2612	7585	7350	7055	6789	10144
SJC_S000658_14006_star@@mmu-miR-6239	SJC_S000658_14006	actatatcgagtgatccaacg	4	8	3	5	15	14	15	4
SJC_S000654_16582_mature@@hsa-miR-1178-3p	SJC_S000654_16582	tggttgaagaacagtgagact	59	75	52	59	62	90	70	126
SJC_S000649_26800_mature@@rno-miR-6216	SJC_S000649_26800	attggaattgcctctgtgta	283	289	273	406	364	445	442	770
SJC_S000624_20570_mature@@sma-miR-8435-5p	SJC_S000624_20570	ctgacttaaaatgattaaa	94	89	79	75	146	109	99	146
SJC_S000591_16158_mature@@hsa-miR-3652	SJC_S000591_16158	tggaggtgtgagggtct	1920	2248	386	560	1286	829	1047	39
SJC_S000591_16157_mature@@hsa-miR-3652	SJC_S000591_16157	tggaggtgtgagggtct	1988	2149	418	585	1250	860	1104	55
SJC_S000587_13351_star@@bta-miR-2353	SJC_S000587_13351	ctttacagcctgcagtacgac	53	42	40	77	59	83	67	78
SJC_S000484_10690_mature@@mmu-miR-5626-3p	SJC_S000484_10690	tggagtgatgtgacacctctt	1327	1306	4993	764	795	1326	1522	770
SJC_S000484_10680_star@@sma-miR-7-3p	SJC_S000484_10680	gatttgtgattacattctttgtc	10	15	55	9	13	19	18	12
SJC_S000484_10680_mature@@mmu-miR-5626-3p	SJC_S000484_10680	tggagtgatgtgacacctctt	1319	1311	5080	764	778	1332	1522	758
SJC_S000429_14174_mature@@ssc-miR-98	SJC_S000429_14174	acttagtaagttgtagatt	7	12	9	10	12	11	19	20
SJC_S000429_14173_mature@@ssc-miR-98	SJC_S000429_14173	acttagtaagttgtagatt	9	11	5	7	5	10	18	9
SJC_S000428_27179_mature@@rno-miR-489-3p	SJC_S000428_27179	cttctgccatatatgtatg	60	52	22	58	108	84	102	191
SJC_S000427_25203_star@@bta-miR-2284b	SJC_S000427_25203	tttagcaccaaacgaactgagtt	12	10	5	10	9	15	17	15
SJC_S000423_13736_mature@@bta-miR-2284p	SJC_S000423_13736	gtaacaaactttcagaact	110	90	89	152	108	146	132	196
SJC_S000413_12977_mature@@sma-miR-8408-3p	SJC_S000413_12977	caactgtctttagttctaat	140	127	98	150	113	123	147	150
SJC_S000400_19068_mature@@sma-miR-8453-5p	SJC_S000400_19068	taatgtcaactaatttgg	8	2	3	9	16	7	8	18
SJC_S000395_16293_mature@@ssc-miR-22-3p	SJC_S000395_16293	aaccttattgaagaactgta	6327	5086	4497	6592	6614	8305	7693	10503
SJC_S000383_5932_star@@sma-miR-8424-5p	SJC_S000383_5932	aaatattatcaatttagaa	21	48	27	38	51	28	44	73
SJC_S000368_16699_star@@sma-miR-2e-5p	SJC_S000368_16699	tttgactgagtggttat	34	32	36	28	32	40	18	49
SJC_S000361_21508_mature@@sma-miR-8407-3p	SJC_S000361_21508	tatctgtatgtttatattca	92	61	53	61	84	87	117	119
SJC_S000351_33128_star@@sma-miR-745-3p	SJC_S000351_33128	tatgttaacttgataagagctgact	725	603	586	815	712	822	786	1260
SJC_S000315_9222_mature@@sma-miR-8418-3p	SJC_S000315_9222	ttaactaaggaattatatgc	54	52	60	71	62	81	60	112
SJC_S000315_9203_mature@@sma-miR-8423-3p	SJC_S000315_9203	tatttattctatttgtggca	70	90	165	130	55	123	96	190
SJC_S000310_25278_mature@@sma-miR-71b-3p	SJC_S000310_25278	ttaacaggtcatactgagt	110	104	91	117	209	138	125	217
SJC_S000310_25277_mature@@sma-miR-71b-3p	SJC_S000310_25277	ttaacaggtcatactgagt	110	91	81	119	194	142	125	191
SJC_S000265_8045_star@@hsa-miR-548as-5p	SJC_S000265_8045	taagtaattgcggggttagacg	41	37	18	47	37	42	38	68
SJC_S000254_14120_mature@@ssc-miR-487b	SJC_S000254_14120	ttaccacagggataaca	304	327	77	105	251	128	177	3
SJC_S000250_5598_star@@sma-miR-8468-5p	SJC_S000250_5598	aataaatacattatttagacttca	147	135	113	129	146	215	210	332
SJC_S000232_7216_mature@@sma-miR-8447-5p	SJC_S000232_7216	caatatgatgattggct	12	17	5	8	31	16	16	20
SJC_S000232_7215_mature@@sma-miR-8447-5p	SJC_S000232_7215	caatatgatgattggct	5	21	9	5	17	16	21	20
SJC_S000223_10878_mature@@sma-miR-8468-5p	SJC_S000223_10878	tctagaatgtattaatggag	159	147	101	163	134	184	181	287
SJC_S000218_13093_mature@@sma-miR-8462-3p	SJC_S000218_13093	tttatgcatcaaataattat	26	18	9	30	20	28	16	39
SJC_S000208_6255_star@@sma-miR-8444-5p	SJC_S000208_6255	aagtataattatcagaagaaggt	2	8	6	10	9	5	1	11
SJC_S000207_11841_star@@sma-miR-8431-3p	SJC_S000207_11841	tgtgatgttattactgaaatgattat	3	4	3	4	8	11	6	1
SJC_S000192_2978_star@@sma-miR-3479-3p	SJC_S000192_2978	acaatacagagaaggttagtgtgg	92	195	22	40	69	43	58	13
SJC_S000176_12278_star@@sma-miR-745-5p	SJC_S000176_12278	taccaggcaagtatgataaat	19	13	4	9	10	18	14	20
SJC_S000172_7087_mature@@sma-miR-8479-5p	SJC_S000172_7087	aatgaatatcatactgtact	781	745	844	975	1319	1101	932	1521
SJC_S000170_15586_mature@@sma-miR-8434-5p	SJC_S000170_15586	gagtcaatggtatagtcaa	556	452	492	705	842	691	612	1228
SJC_S000162_8913_star@@ssc-miR-378	SJC_S000162_8913	agagtcagaaggtcgct	13	13	5	6	9	8	9	13
SJC_S000148_9704_star@@sma-miR-8443-3p	SJC_S000148_9704	tttaattggatgtaag	17	28	11	6	8	11	22	4
SJC_S000136_11873_star@@sma-miR-8474-5p	SJC_S000136_11873	aaatggtaactgtaattgatt	46	90	10	31	46	40	54	27
SJC_S000127_16029_star@@ssc-miR-374a-3p	SJC_S000127_16029	tcaattacaatacttag	7	10	1	7	6	3	3	5
SJC_S000122_9478_mature@@mmu-miR-190b-3p	SJC_S000122_9478	atgcttgacattctgctgac	93	60	39	73	67	84	83	133
SJC_S000114_2430_mature@@bta-miR-2895	SJC_S000114_2430	tgtgtgaattaatgtga	1705	2859	977	576	1250	956	1466	165
SJC_S000109_5262_star@@sma-miR-8412-3p	SJC_S000109_5262	tttattacagatcgatgat	2	6	2	9	13	4	4	3
SJC_S000088_5698_mature@@bta-miR-1434-5p	SJC_S000088_5698	atgaatgatgactaaat	6640	5428	3194	2298	6094	5022	5494	4798
SJC_S000083_4029_mature@@sma-miR-8480-5p	SJC_S000083_4029	aacttaaaggaattgat	321	657	260	146	237	192	235	15
SJC_S000069_6944_mature@@bta-miR-2478	SJC_S000069_6944	atcccactcctgacacca	274	421	48	163	390	185	212	128
SJC_S000069_6942_mature@@bta-miR-2478	SJC_S000069_6942	atcccactcctgacacca	245	378	49	141	338	204	208	135
SJC_S000061_3822_mature@@sma-miR-8414-3p	SJC_S000061_3822	gataattgagatgagaaa	343	332	124	316	455	463	378	662
SJC_S000059_1898_star@@sma-miR-8445-3p	SJC_S000059_1898	gataccttatttctgactatatt	7	20	7	9	11	11	14	14
SJC_S000045_2359_star@@ssc-miR-421-5p	SJC_S000045_2359	aattaaatgtttgatttaaaa	17	15	14	24	42	12	16	47
SJC_S000038_15779_mature@@rno-let-7f-2-3p	SJC_S000038_15779	aaagacagcagactgtaa	164	157	172	181	131	216	172	262
SJC_S000033_2878_star@@sma-miR-8482-5p	SJC_S000033_2878	tttaattataatatatgatc	4	3	0	5	5	5	6	3
SJC_S000031_504_star@@sma-miR-755-3p	SJC_S000031_504	ttaattgaagtagttacacga	15	8	5	18	12	17	16	11
SJC_S000024_2033_mature@@sma-miR-8442-3p	SJC_S000024_2033	gttaaaaattctgatgat	8177	7331	5936	8698	13528	11865	9233	15083
SJC_S000023_4100_star@@rno-miR-880-3p	SJC_S000023_4100	ataatttcattcattctgagctgc	7	6	10	8	6	3	5	10
SJC_S000013_13514_mature@@hsa-miR-548g-3p	SJC_S000013_13514	tgttaaactgtaattacctc	178	127	135	177	139	169	171	262
SJC_S000011_3548_mature@@mmu-miR-3082-5p	SJC_S000011_3548	actaaatgtgtgtctgtgtg	210	151	193	192	199	251	249	389
（1）Novel miRNA which can match with the S. japonicum genome and annotated miRNA of Schistosoma mansoni were named as （eg:SJC_S009021_36547_mature@@sma-miR-281-3p）
（2）Novel miRNA which can match with the S. japonicum genome and annotated miRNA of the Bos taurus were named as （eg:SJC_S005867_39540_star@@bta-miR-7858）
（3）Novel miRNA which can match with the S. japonicum genome and annotated miRNA of Sus scrofa were named as（eg:SJC_S002605_35730_mature@@ssc-miR-9861-5p）
（4）Novel miRNAwhich can match with the S. japonicum genome and annotated miRNA of the Rattus norvegicus were named as（eg:SJC_S004935_41721_mature@@rno-miR-6216）
（5）Novel miRNA which can match with the S. japonicum genome and annotated miRNA of the Mus musculus were named as （eg:SJC_S008002_41212_star@@mmu-miR-7226-5p）
（6）Novel miRNA which can match with the S. japonicum genome and annotated miRNA of the Homo sapiens were named as（eg:SJC_S002121_37253_star@@hsa-miR-6866-3p）
