# Supplementary material for: Comparative analysis of microRNA expression profiles of adult Schistosoma japonicum isolated from water buffalo and yellow cattle
Source: Parasit Vectors. 2019 May 2;12:196. doi: 10.1186/s13071-019-3450-7 (PMC6498558; doi:10.1186/s13071-019-3450-7)
Supplement: Supplementary file 10 — Additional file 10: Table S9. Profiles of ten differentially expressed novel miRNAs of schistosomes derived from yellow cattle and water buffalo. [file 13071_2019_3450_MOESM10_ESM.xls]

## Sheet: Sheet1
Table S9. Profiles of ten differentially expressed novel miRNAs of schistosomes derived from yellow cattle and water buffalo
AccID	S	H	Log2FC	P-Value	FDR	Style	S6242	S6328	S6329	S6335	H1279	H1284	H1296	H1286
SJC_S000428_27179_mature@@rno-miR-489-3p	129.726	57.6276	1.17064	0.00198949	1	up	108	84	102	191	60	52	58	22
SJC_S002031_35912_star@@sma-miR-8459-3p	9.0316	2.24491	2.00832	0.0105782	1	up	3	11	13	6	1	5	2	0
SJC_S000996_20012_star@@sma-miR-8440-3p	14.9933	5.65092	1.40776	0.0109065	1	up	8	10	17	21	3	8	6	2
SJC_S000900_14705_mature@@sma-miR-8403-5p	1571.77	876.531	0.842511	0.0114188	1	up	1235	1494	1260	1830	704	873	897	420
SJC_S027751_46535_star@@sma-miR-8468-5p	1.61138	5.62808	-1.80435	0.0166276	1	down	3	0	1	2	4	4	6	4
SJC_S000484_10680_mature@@mmu-miR-5626-3p	1202.7	2848.56	-1.24395	0.0260384	1	down	778	1332	1522	758	1319	1311	764	5080
SJC_S000484_10690_mature@@mmu-miR-5626-3p	1208.74	2817.17	-1.22074	0.02754	1	down	795	1326	1522	770	1327	1306	764	4993
SJC_S016027_44348_mature@@sma-miR-8480-5p	3033.5	8007.1	-1.4003	0.0390718	1	down	2910	2914	4903	188	6331	13431	1623	5935
SJC_S001294_18900_mature@@bta-miR-449b	273.713	175.524	0.640996	0.0454998	1	up	234	212	225	346	133	166	153	120
SJC_S000658_14006_star@@mmu-miR-6239	13.2759	5.96942	1.15315	0.0455031	1	up	15	14	15	4	4	8	5	3
Abbreviations:
(1) H1279, H1284, H1286 and H1296 are for the yellow cattle group, while S6242, S6328, S6329 and S6335 are water buffalo group.
(2) S is the water buffalo group, and H is the yellow cattle group.
