# Supplementary material for: Comparative analysis of microRNA expression profiles of adult Schistosoma japonicum isolated from water buffalo and yellow cattle
Source: Parasit Vectors. 2019 May 2;12:196. doi: 10.1186/s13071-019-3450-7 (PMC6498558; doi:10.1186/s13071-019-3450-7)
Supplement: Supplementary file 13 — Additional file 13: Table S11. Profiles of five known differentially expressed miRNAs and their targets. [file 13071_2019_3450_MOESM13_ESM.xls]

## Sheet: sheet1
Table S11. Profiles of five known differentially expressed miRNA and their targets
QueryID	SubjectID	Energy	Score	StartSubject	Endsubject	Blast_Symbol	Blast_Description
sja-miR-219-5p	Sjp_0083410	-22.28	164	984	1002	arr-1	Protein ARR-1
sja-miR-219-5p	Sjp_0033440	-20.57	163	1380	1400	let-268	Protein LET-268
sja-miR-219-5p	Sjp_0050540	-21.47	170	3799	3819	fmi-1	Protein FMI-1
sja-miR-219-5p	Sjp_0031430	-20.26	151	1846	1866	unc-116	Protein UNC-116
sja-miR-219-5p	Sjp_0094840	-22.08	172	181	200
sja-miR-219-5p	Sjp_0008910	-20.62	159	281	300
sja-miR-219-5p	Sjp_0013060	-20.22	162	124	144	np_001317867
sja-miR-2e-3p	Sjp_0089630	-20.37	160	610	628	ZK632.12	Protein ZK632.12
sja-miR-2e-3p	Sjp_0080950	-20.58	162	911	931	apa-2	Protein APA-2
sja-miR-2e-3p	Sjp_0090100	-20.67	164	444	466	Y48E1A.1	Protein Y48E1A.1
sja-miR-2e-3p	Sjp_0076510	-22.52	161	1304	1323
sja-miR-2e-3p	Sjp_0003660	-21.12	166	141	163
sja-miR-2e-3p	Sjp_0051980	-21.08	163	833	853	K02D10.1	Protein K02D10.1
sja-miR-2e-3p	Sjp_0011260	-24.56	173	342	361	Y55F3BR.1	Protein Y55F3BR.1
sja-miR-2e-3p	Sjp_0028810	-21.66	153	878	898
sja-miR-2e-3p	Sjp_0083210	-20.99	154	102	126
sja-miR-2e-3p	Sjp_0075810	-20.23	162	1057	1078
sja-miR-7-3p	Sjp_0037280	-20.3	168	34	54
sja-miR-7-3p	Sjp_0013030	-20.86	168	1353	1374	tag-241	Protein TAG-241
sja-miR-7-3p	Sjp_0085820	-20.01	156	219	237
sja-miR-7-3p	Sjp_0040120	-20.27	170	492	513
sja-miR-7-3p	Sjp_0040360	-24.44	174	57	78
sja-miR-124-3p	Sjp_0094360	-20.87	155	2662	2682
sja-miR-124-3p	Sjp_0000290	-20.35	152	79	101	unc-59	Protein UNC-59
sja-miR-124-3p	Sjp_0122750	-20.36	154	72	90	pgp-4	Protein PGP-4
sja-miR-124-3p	Sjp_0036290	-20.65	153	3957	3977
sja-miR-124-3p	Sjp_0055470	-30.88	166	28	50
sja-miR-124-3p	Sjp_0088520	-22.51	150	506	531	mgl-1	Protein MGL-1
sja-miR-124-3p	Sjp_0064530	-25.61	157	777	799	gpb-1	Protein GPB-1
sja-miR-124-3p	Sjp_0116570	-24.09	152	85	105
sja-miR-124-3p	Sjp_0044200	-24.25	159	1330	1350	smk-1	Protein SMK-1
sja-miR-124-3p	Sjp_0061050	-20.24	160	703	722	frg-1	Protein FRG-1
sja-miR-124-3p	Sjp_0131680	-20.85	153	218	236
sja-miR-124-3p	Sjp_0004820	-26.55	158	898	920
sja-miR-124-3p	Sjp_0016380	-23.13	163	129	149	tomm-40	Protein TOMM-40
sja-miR-124-3p	Sjp_0100430	-20.2	158	1772	1793
sja-miR-124-3p	Sjp_0106460	-24.45	153	120	141
sja-miR-124-3p	Sjp_0059420	-20.99	150	19	40	vnut-1	Protein VNUT-1
sja-miR-3490	Sjp_0034130	-23.85	160	1019	1038
sja-miR-3490	Sjp_0034130	-22.06	157	2186	2205
sja-miR-3490	Sjp_0097630	-24.47	156	144	162	blmp-1	Protein BLMP-1
sja-miR-3490	Sjp_0131810	-21.82	152	380	401
sja-miR-3490	Sjp_0052790	-20.71	162	875	894	T28D6.6	Protein T28D6.6
sja-miR-3490	Sjp_0081110	-22.24	165	135	155	T23F11.1	Protein T23F11.1
sja-miR-3490	Sjp_0053760	-22.52	155	788	807
sja-miR-3490	Sjp_0064180	-20.91	152	605	624
sja-miR-3490	Sjp_0064920	-21.47	156	311	330
sja-miR-3490	Sjp_0050080	-21.5	157	1876	1896	T07F12.1	Protein T07F12.1
sja-miR-3490	Sjp_0035720	-23.91	170	4	23	cct-8	Protein CCT-8
sja-miR-3490	Sjp_0003350	-24.13	157	1744	1765
sja-miR-3490	Sjp_0048320	-20.83	152	1315	1334	gly-1	Protein GLY-1
sja-miR-3490	Sjp_0070020	-22.82	166	1276	1295	set-26	Protein SET-26
sja-miR-3490	Sjp_0090920	-20.73	155	1910	1929
sja-miR-3490	Sjp_0090920	-22.24	155	2810	2829
sja-miR-3490	Sjp_0067960	-20.75	153	3589	3608
sja-miR-3490	Sjp_0011650	-25.31	157	1780	1799	let-2	Protein LET-2
sja-miR-3490	Sjp_0011650	-23.36	154	829	848	let-2	Protein LET-2
sja-miR-3490	Sjp_0010500	-21.97	152	535	557
sja-miR-3490	Sjp_0045590	-22.04	156	1059	1077
sja-miR-3490	Sjp_0058160	-20.05	156	411	429	CELE_Y47G6A.21	Protein Y47G6A.21
sja-miR-3490	Sjp_0011580	-21.13	155	328	347
sja-miR-3490	Sjp_0013810	-20.96	150	4001	4020
sja-miR-3490	Sjp_0077480	-22.31	161	287	306	rps-23	Protein RPS-23
sja-miR-3490	Sjp_0038610	-22.29	155	203	222
sja-miR-3490	Sjp_0115990	-23.94	157	211	230
sja-miR-3490	Sjp_0032030	-20.99	150	533	552	cpb-3	Protein CPB-3
sja-miR-3490	Sjp_0074640	-21.68	152	1498	1517	cids-1	Protein CIDS-1
sja-miR-3490	Sjp_0043690	-20.68	151	285	306	rnf-113	Protein RNF-113
sja-miR-219-5p	Sjp_0045400	-20.17	159	1124	1143	mec-2	Protein MEC-2
sja-miR-219-5p	Sjp_0100160	-20.95	157	472	495	T06D8.5	Protein T06D8.5
sja-miR-219-5p	Sjp_0007360	-23.17	161	3767	3786
sja-miR-219-5p	Sjp_0021790	-21.29	174	151	172	tbx-2	Protein TBX-2
sja-miR-219-5p	Sjp_0007390	-21.95	169	459	478	dyla-1	Protein DYLA-1
sja-miR-219-5p	Sjp_0041490	-22.94	158	517	538
sja-miR-219-5p	Sjp_0027070	-20.6	173	2551	2574	F33H2.5	Protein F33H2.5
sja-miR-2e-3p	Sjp_0047670	-21.24	154	1647	1668	mars-1	Protein MARS-1
sja-miR-2e-3p	Sjp_0051430	-24.62	158	1408	1429	CELE_Y61A9LA.10	Protein Y61A9LA.10
sja-miR-2e-3p	Sjp_0085390	-20.82	159	3384	3403
sja-miR-2e-3p	Sjp_0069840	-22.26	161	426	448	rcn-1	Protein RCN-1
sja-miR-2e-3p	Sjp_0006650	-21.26	154	663	684	M03B6.2	Protein M03B6.2
sja-miR-7-3p	Sjp_0032660	-21.14	160	569	588	Y66D12A.15	Protein Y66D12A.15
sja-miR-7-3p	Sjp_0014670	-20.95	150	539	563
sja-miR-7-3p	Sjp_0121700	-20.99	154	34	60
sja-miR-124-3p	Sjp_0049730	-20.41	152	4059	4082	unc-44	Protein UNC-44
sja-miR-124-3p	Sjp_0049730	-22.99	150	1287	1308	unc-44	Protein UNC-44
sja-miR-124-3p	Sjp_0044760	-21.09	154	64	86
sja-miR-124-3p	Sjp_0037360	-20.3	154	268	288
sja-miR-124-3p	Sjp_0017210	-21.37	161	192	213
sja-miR-124-3p	Sjp_0022650	-20.37	159	132	152	nhr-25	Protein NHR-25
sja-miR-124-3p	Sjp_0022920	-26.11	163	2876	2896	T24C4.5	Protein T24C4.5
sja-miR-124-3p	Sjp_0107170	-23.68	171	124	144	npp-20	Protein NPP-20
sja-miR-124-3p	Sjp_0042060	-21.74	154	404	424	inf-1	Protein INF-1
sja-miR-124-3p	Sjp_0133140	-20.82	158	1271	1293
sja-miR-124-3p	Sjp_0022760	-24.09	152	400	420
sja-miR-124-3p	Sjp_0048100	-20.42	166	43	64	gad-1	Protein GAD-1
sja-miR-124-3p	Sjp_0083380	-20.51	153	107	126
sja-miR-124-3p	Sjp_0083380	-20.51	153	290	309
sja-miR-124-3p	Sjp_0084110	-21.41	152	2221	2241	eif-3.C	Protein EIF-3.C
sja-miR-124-3p	Sjp_0034410	-22.42	159	1156	1176
sja-miR-124-3p	Sjp_0053530	-21.33	157	391	411
sja-miR-124-3p	Sjp_0079360	-21.63	153	1883	1905
sja-miR-124-3p	Sjp_0079360	-24.09	152	823	843
sja-miR-124-3p	Sjp_0093770	-21.63	164	601	621
sja-miR-124-3p	Sjp_0032530	-20.28	156	578	598
sja-miR-124-3p	Sjp_0049050	-23.16	152	139	164	np_001300207
sja-miR-3490	Sjp_0076090	-21.82	156	1020	1040
sja-miR-3490	Sjp_0061940	-27.81	160	31	53
sja-miR-3490	Sjp_0030840	-21.23	158	946	965	F40E10.6	Protein F40E10.6
sja-miR-3490	Sjp_0064230	-21.87	156	155	177
sja-miR-3490	Sjp_0036440	-22.56	160	285	305	sel-9	Protein SEL-9
sja-miR-3490	Sjp_0037360	-20.9	152	359	381
sja-miR-3490	Sjp_0056720	-20.31	152	91	112
sja-miR-3490	Sjp_0027360	-24.36	170	251	270	mek-2	Protein MEK-2
sja-miR-3490	Sjp_0056350	-20.59	154	553	572
sja-miR-3490	Sjp_0013990	-24.31	160	143	162	cct-4	Protein CCT-4
sja-miR-3490	Sjp_0008340	-21.13	155	316	335
sja-miR-3490	Sjp_0022760	-23.34	157	211	230
sja-miR-3490	Sjp_0053900	-21.4	158	869	888
sja-miR-3490	Sjp_0049610	-20.76	162	944	963	grp-1	Protein GRP-1
sja-miR-3490	Sjp_0071880	-22.07	153	1796	1815
sja-miR-3490	Sjp_0071880	-21.13	153	2065	2084
sja-miR-3490	Sjp_0114920	-22.43	152	1287	1307	vhp-1	Protein VHP-1
sja-miR-3490	Sjp_0010010	-21.13	155	319	338
sja-miR-3490	Sjp_0131690	-22.22	156	213	233
sja-miR-3490	Sjp_0034270	-20.36	153	386	405	Y55F3AM.3	Protein Y55F3AM.3
sja-miR-3490	Sjp_0010110	-29.02	170	2799	2818	egl-19	Protein EGL-19
sja-miR-3490	Sjp_0008230	-22.35	157	1381	1401	ntl-3	Protein NTL-3
sja-miR-3490	Sjp_0012790	-20.99	157	2839	2859
sja-miR-3490	Sjp_0012790	-20.29	156	2672	2690
sja-miR-3490	Sjp_0007260	-22.32	157	506	525	sec-23	Protein SEC-23
sja-miR-3490	Sjp_0050490	-21.09	157	184	203	F59A2.6	Protein F59A2.6
sja-miR-3490	Sjp_0112010	-21.44	151	221	239
sja-miR-3490	Sjp_0061920	-21.65	158	1959	1977
sja-miR-3490	Sjp_0113000	-20.37	150	346	365
sja-miR-3490	Sjp_0028600	-21.66	156	1184	1203	ada-2	Protein ADA-2
sja-miR-3490	Sjp_0047380	-22.79	162	490	509	pha-2	Protein PHA-2
sja-miR-3490	Sjp_0003220	-20.23	153	695	714	Y55F3BR.1	Protein Y55F3BR.1
sja-miR-3490	Sjp_0035300	-20.31	152	2230	2252	usp-46	Protein USP-46
sja-miR-3490	Sjp_0026390	-21.13	152	904	923	nol-9	Protein NOL-9
sja-miR-3490	Sjp_0057030	-25.52	170	6046	6065
sja-miR-3490	Sjp_0004410	-29.9	165	279	298	C46C11.1	Protein C46C11.1
sja-miR-3490	Sjp_0122440	-26.11	160	1585	1605
sja-miR-3490	Sjp_0043240	-21.93	158	178	197	T06D8.9	Protein T06D8.9
sja-miR-3490	Sjp_0078190	-22.71	153	1136	1157
sja-miR-3490	Sjp_0100810	-21.37	158	160	179
sja-miR-3490	Sjp_0003000	-25.48	161	839	858
sja-miR-3490	Sjp_0128970	-22.14	153	351	372
sja-miR-3490	Sjp_0037410	-23.94	157	2758	2777	CELE_Y52B11A.10	Protein Y52B11A.10
sja-miR-3490	Sjp_0084370	-24.27	153	199	222
sja-miR-3490	Sjp_0036310	-21.13	155	148	167
sja-miR-219-5p	Sjp_0016340	-24.25	162	517	538
sja-miR-219-5p	Sjp_0054180	-22.49	157	1538	1557	pkc-3	Protein PKC-3
sja-miR-219-5p	Sjp_0132970	-20.99	158	1884	1904	dys-1	Protein DYS-1
sja-miR-219-5p	Sjp_0046120	-25.79	171	12160	12180	dhc-1	Protein DHC-1
sja-miR-219-5p	Sjp_0040600	-20.28	174	9004	9024
sja-miR-219-5p	Sjp_0056090	-20.89	157	1838	1857
sja-miR-219-5p	Sjp_0009370	-20.98	166	448	468
sja-miR-219-5p	Sjp_0102330	-21.19	159	72	92
sja-miR-2e-3p	Sjp_0022520	-22.81	166	34	55
sja-miR-2e-3p	Sjp_0025380	-24.84	165	500	520	CELE_F10G7.10	Protein F10G7.10
sja-miR-2e-3p	Sjp_0108150	-21.55	175	77	97
sja-miR-2e-3p	Sjp_0097390	-20.8	154	432	451
sja-miR-2e-3p	Sjp_0106070	-20.7	156	632	654
sja-miR-2e-3p	Sjp_0085990	-21.21	158	2957	2977	npp-10	Protein NPP-10
sja-miR-2e-3p	Sjp_0012130	-21.16	153	2838	2860
sja-miR-2e-3p	Sjp_0045090	-21.11	156	3210	3234
sja-miR-2e-3p	Sjp_0071620	-23.25	169	1019	1041	cgp-1	Protein CGP-1
sja-miR-2e-3p	Sjp_0022660	-22.71	173	128	147
sja-miR-2e-3p	Sjp_0020760	-22.36	159	815	835	EEED8.16	Protein EEED8.16
sja-miR-2e-3p	Sjp_0016460	-21.21	157	1470	1492	eat-6	Protein EAT-6
sja-miR-2e-3p	Sjp_0081640	-20.24	165	130	151
sja-miR-2e-3p	Sjp_0006370	-22.04	158	385	406	fmi-1	Protein FMI-1
sja-miR-2e-3p	Sjp_0102360	-25.41	166	340	361
sja-miR-2e-3p	Sjp_0110550	-21	161	817	838
sja-miR-2e-3p	Sjp_0037780	-22.18	170	55	76	bli-4	Protein BLI-4
sja-miR-7-3p	Sjp_0015070	-21.77	162	928	951
sja-miR-7-3p	Sjp_0006460	-20.41	162	1059	1080
sja-miR-7-3p	Sjp_0129610	-22.14	158	921	945	rpl-38	Protein RPL-38
sja-miR-7-3p	Sjp_0029280	-22.86	166	3259	3279
sja-miR-7-3p	Sjp_0022660	-20.16	160	934	956
sja-miR-124-3p	Sjp_0077560	-21.82	157	2096	2115	vps-41	Protein VPS-41
sja-miR-124-3p	Sjp_0015310	-20.66	160	482	501
sja-miR-124-3p	Sjp_0048470	-20.88	155	35	55
sja-miR-124-3p	Sjp_0012910	-20.58	158	681	702
sja-miR-124-3p	Sjp_0027440	-21.55	162	252	273
sja-miR-124-3p	Sjp_0115880	-21.56	160	1217	1236
sja-miR-124-3p	Sjp_0002000	-20.34	153	180	204
sja-miR-124-3p	Sjp_0016940	-21.55	157	2552	2571	rha-1	Protein RHA-1
sja-miR-124-3p	Sjp_0104640	-26.65	153	226	252
sja-miR-124-3p	Sjp_0103010	-24.09	152	85	105
sja-miR-124-3p	Sjp_0017090	-24.09	152	1171	1191
sja-miR-124-3p	Sjp_0103510	-24.09	152	982	1002
sja-miR-124-3p	Sjp_0072230	-21.91	153	14	32
sja-miR-124-3p	Sjp_0047070	-20.63	155	4621	4642	np_001293695
sja-miR-124-3p	Sjp_0043390	-25.01	150	1361	1381
sja-miR-124-3p	Sjp_0083100	-21.26	156	936	956	F23F1.6	Protein F23F1.6
sja-miR-124-3p	Sjp_0108600	-24.27	163	63	83	np_001294690
sja-miR-124-3p	Sjp_0100020	-25.35	156	2541	2562	tsn-1	Protein TSN-1
sja-miR-124-3p	Sjp_0066350	-22.86	160	709	728	pop-1	Protein POP-1
sja-miR-124-3p	Sjp_0015570	-23.11	157	2015	2034
sja-miR-3490	Sjp_0001930	-28.73	167	63	83
sja-miR-3490	Sjp_0030640	-23.08	156	131	149	C34C12.8	Protein C34C12.8
sja-miR-3490	Sjp_0056380	-27.04	165	1249	1268	M57.2	Protein M57.2
sja-miR-3490	Sjp_0043820	-22.89	160	80	99
sja-miR-3490	Sjp_0060870	-25.81	155	380	404	F13H10.4	Protein F13H10.4
sja-miR-3490	Sjp_0035050	-24.34	154	556	575	taf-1	Protein TAF-1
sja-miR-3490	Sjp_0049850	-22.54	157	3329	3348
sja-miR-3490	Sjp_0034120	-24.38	160	1241	1260	let-2	Protein LET-2
sja-miR-3490	Sjp_0034120	-24.38	160	1367	1386	let-2	Protein LET-2
sja-miR-3490	Sjp_0034120	-26.51	159	3545	3567	let-2	Protein LET-2
sja-miR-3490	Sjp_0034120	-23.7	157	2104	2123	let-2	Protein LET-2
sja-miR-3490	Sjp_0019260	-23.34	153	3173	3192
sja-miR-3490	Sjp_0017090	-23.94	157	211	230
sja-miR-3490	Sjp_0025240	-21.81	161	40	59	gck-2	Protein GCK-2
sja-miR-3490	Sjp_0070990	-20.98	160	382	400	CELE_Y57G11C.9	Protein Y57G11C.9
sja-miR-3490	Sjp_0007830	-21.13	155	328	347
sja-miR-3490	Sjp_0030440	-24	157	512	531
sja-miR-3490	Sjp_0033600	-20.31	153	4040	4059	evl-14	Protein EVL-14
sja-miR-3490	Sjp_0104510	-23.34	160	84	105
sja-miR-3490	Sjp_0049630	-20.92	162	2868	2887	mel-11	Protein MEL-11
sja-miR-3490	Sjp_0089920	-20.46	155	1454	1473	C26H9A.2	Protein C26H9A.2
sja-miR-3490	Sjp_0084530	-24.01	156	582	602	Y95B8A.8	Protein Y95B8A.8
sja-miR-219-5p	Sjp_0067150	-21.67	157	87	110
sja-miR-219-5p	Sjp_0081370	-22.43	162	1041	1061
sja-miR-219-5p	Sjp_0021280	-22.44	158	899	920	tsfm-1	Protein TSFM-1
sja-miR-219-5p	Sjp_0008430	-22.97	165	235	258	dnj-15	Protein DNJ-15
sja-miR-219-5p	Sjp_0060140	-21.44	158	904	927	np_001294341
sja-miR-219-5p	Sjp_0046400	-20.21	160	2431	2451	kcnl-2	Protein KCNL-2
sja-miR-2e-3p	Sjp_0055140	-22.49	166	1120	1141	pdha-1	Protein PDHA-1
sja-miR-2e-3p	Sjp_0009580	-23.38	167	497	517	ceh-1	Protein CEH-1
sja-miR-2e-3p	Sjp_0013210	-20.26	155	496	516	F56D2.6	Protein F56D2.6
sja-miR-2e-3p	Sjp_0009170	-22.42	159	8161	8178	che-3	Protein CHE-3
sja-miR-2e-3p	Sjp_0119840	-20.9	164	724	744
sja-miR-2e-3p	Sjp_0114990	-22.68	152	976	996
sja-miR-2e-3p	Sjp_0068250	-20.57	162	52	75
sja-miR-2e-3p	Sjp_0064400	-20.97	156	486	510	CELE_Y69A2AR.18	Protein Y69A2AR.18
sja-miR-2e-3p	Sjp_0127420	-20.46	160	6	24	shn-1	Protein SHN-1
sja-miR-2e-3p	Sjp_0083200	-20.44	152	370	388	CELE_B0513.2	Protein B0513.2
sja-miR-2e-3p	Sjp_0066500	-22.02	154	318	343	rps-20	Protein RPS-20
sja-miR-7-3p	Sjp_0058370	-22.15	161	1	21	nsf-1	Protein NSF-1
sja-miR-124-3p	Sjp_0046960	-22.26	166	233	254	CELE_W09G3.7	Protein W09G3.7
sja-miR-124-3p	Sjp_0093880	-25.54	170	906	926	cgt-2	Protein CGT-2
sja-miR-124-3p	Sjp_0093880	-23.77	158	205	227	cgt-2	Protein CGT-2
sja-miR-124-3p	Sjp_0083120	-21.41	157	94	113
sja-miR-124-3p	Sjp_0057160	-20.57	158	73	93	uaf-2	Protein UAF-2
sja-miR-124-3p	Sjp_0035860	-20.82	167	396	416
sja-miR-124-3p	Sjp_0106260	-20.39	153	567	588
sja-miR-124-3p	Sjp_0134640	-23.7	159	426	446	unc-116	Protein UNC-116
sja-miR-124-3p	Sjp_0046320	-20.67	156	551	569
sja-miR-124-3p	Sjp_0005770	-21.37	165	7103	7123
sja-miR-124-3p	Sjp_0013320	-20.31	155	1188	1208
sja-miR-124-3p	Sjp_0055300	-23.77	166	1006	1026	egl-2	Protein EGL-2
sja-miR-124-3p	Sjp_0085640	-20.66	152	436	456
sja-miR-124-3p	Sjp_0072430	-21.78	154	3405	3427
sja-miR-124-3p	Sjp_0072740	-23.5	160	410	432	rab-11.1	Protein RAB-11.1
sja-miR-124-3p	Sjp_0010490	-21.56	160	266	288	let-502	Protein LET-502
sja-miR-3490	Sjp_0103940	-20.57	153	1324	1344	bra-1	Protein BRA-1
sja-miR-3490	Sjp_0018470	-22.36	158	926	946	B0511.12	Protein B0511.12
sja-miR-3490	Sjp_0049470	-21.53	154	1070	1089	laf-1	Protein LAF-1
sja-miR-3490	Sjp_0049470	-23.14	151	678	695	laf-1	Protein LAF-1
sja-miR-3490	Sjp_0058500	-21.41	153	363	383	tag-296	Protein TAG-296
sja-miR-3490	Sjp_0129410	-20.29	150	25	44
sja-miR-3490	Sjp_0078300	-22.73	156	576	595
sja-miR-3490	Sjp_0096860	-21.12	154	124	143
sja-miR-3490	Sjp_0105340	-22.68	163	638	657
sja-miR-3490	Sjp_0061730	-20.71	152	2076	2096
sja-miR-3490	Sjp_0038940	-21.13	155	328	347
sja-miR-3490	Sjp_0074090	-23.16	157	713	735	rps-6	Protein RPS-6
sja-miR-3490	Sjp_0036890	-20.86	155	791	813
sja-miR-3490	Sjp_0059210	-25.79	165	253	273	hat-1	Protein HAT-1
sja-miR-3490	Sjp_0047270	-25.95	151	295	318	arr-1	Protein ARR-1
sja-miR-3490	Sjp_0028500	-28.41	165	102	122
sja-miR-3490	Sjp_0026370	-20.33	150	1072	1091	mfb-1	Protein MFB-1
sja-miR-3490	Sjp_0019280	-22.5	154	92	109
sja-miR-3490	Sjp_0033000	-22.85	155	555	573	dpf-1	Protein DPF-1
sja-miR-3490	Sjp_0036140	-21.13	155	322	341
sja-miR-3490	Sjp_0114250	-21.67	155	490	509
sja-miR-3490	Sjp_0132650	-25.43	164	399	417	cpl-1	Protein CPL-1
sja-miR-3490	Sjp_0030300	-24.54	164	1562	1581	mon-2	Protein MON-2
sja-miR-3490	Sjp_0082650	-23.5	166	1198	1217	ser-2	Protein SER-2
sja-miR-3490	Sjp_0039600	-21.74	160	195	213	tyra-3	Protein TYRA-3
sja-miR-3490	Sjp_0118330	-21.46	156	484	504
sja-miR-3490	Sjp_0099640	-21.39	151	469	488	F25B3.6	Protein F25B3.6
sja-miR-3490	Sjp_0060710	-22.28	162	4574	4593	toe-1	Protein TOE-1
sja-miR-3490	Sjp_0108630	-21.31	159	155	174	np_001293233
