# Supplementary material for: Comparative analysis of microRNA expression profiles of adult Schistosoma japonicum isolated from water buffalo and yellow cattle
Source: Parasit Vectors. 2019 May 2;12:196. doi: 10.1186/s13071-019-3450-7 (PMC6498558; doi:10.1186/s13071-019-3450-7)
Supplement: Supplementary file 14 — Additional file 14: Table S12. Functional enrichment analysis of the predicted targeted genes. Biological process of targets in schistosomes of five known differentially expressed miRNAs. [file 13071_2019_3450_MOESM14_ESM.xlsx]

## Sheet: AllGO_Result
Table S12. Biological progress of targets in schistosomes of five known differentially expressed miRNA
GOID	GOTerm	DifGene	AllDifGene	GeneInGO	AllGene	P-Value	FDR	Enrichment	(-log10P)
GO:0043282	pharyngeal muscle development	3	119	6	4385	0.000367229	0.108106	18.4244	3.43506
GO:0033206	meiotic cytokinesis	2	119	2	4385	0.000730447	0.108106	36.8487	3.13641
GO:0051295	establishment of meiotic spindle localization	2	119	3	4385	0.00215234	0.212365	24.5658	2.66709
GO:0030705	cytoskeleton-dependent intracellular transport	2	119	4	4385	0.00422824	0.267761	18.4244	2.37384
GO:0006364	rRNA processing	5	119	44	4385	0.00630632	0.267761	4.18736	2.20022
GO:0015031	protein transport	10	119	148	4385	0.00643713	0.267761	2.48978	2.19131
GO:0000003	reproduction	51	119	1398	4385	0.00700666	0.267761	1.34427	2.15449
GO:0042694	muscle cell fate specification	2	119	6	4385	0.0101997	0.267761	12.2829	1.99141
GO:0032501	multicellular organismal process	2	119	6	4385	0.0101997	0.267761	12.2829	1.99141
GO:0008104	protein localization	4	119	35	4385	0.0141032	0.267761	4.21128	1.85068
GO:0040038	polar body extrusion after meiotic divisions	2	119	8	4385	0.0183741	0.267761	9.21218	1.73579
GO:0016192	vesicle-mediated transport	6	119	82	4385	0.0230564	0.267761	2.69625	1.63721
GO:0051028	mRNA transport	2	119	9	4385	0.0232088	0.267761	8.18861	1.63435
GO:0016043	cellular component organization	2	119	9	4385	0.0232088	0.267761	8.18861	1.63435
GO:0048814	regulation of dendrite morphogenesis	3	119	24	4385	0.0260354	0.267761	4.60609	1.58444
GO:0036124	histone H3-K9 trimethylation	1	119	1	4385	0.027138	0.267761	36.8487	1.56642
GO:0042144	vacuole fusion, non-autophagic	1	119	1	4385	0.027138	0.267761	36.8487	1.56642
GO:0071947	protein deubiquitination involved in ubiquitin-dependent protein catabolic process	1	119	1	4385	0.027138	0.267761	36.8487	1.56642
GO:0016570	histone modification	1	119	1	4385	0.027138	0.267761	36.8487	1.56642
GO:0051298	centrosome duplication	1	119	1	4385	0.027138	0.267761	36.8487	1.56642
GO:0046836	glycolipid transport	1	119	1	4385	0.027138	0.267761	36.8487	1.56642
GO:0030719	P granule organization	1	119	1	4385	0.027138	0.267761	36.8487	1.56642
GO:0006626	protein targeting to mitochondrion	1	119	1	4385	0.027138	0.267761	36.8487	1.56642
GO:0006624	vacuolar protein processing	1	119	1	4385	0.027138	0.267761	36.8487	1.56642
GO:0007099	centriole replication	1	119	1	4385	0.027138	0.267761	36.8487	1.56642
GO:0000448	cleavage in ITS2 between 5.8S rRNA and LSU-rRNA of tricistronic rRNA transcript (SSU-rRNA, 5.8S rRNA, LSU-rRNA)	1	119	1	4385	0.027138	0.267761	36.8487	1.56642
GO:2000311	regulation of alpha-amino-3-hydroxy-5-methyl-4-isoxazole propionate selective glutamate receptor activity	1	119	1	4385	0.027138	0.267761	36.8487	1.56642
GO:0032513	negative regulation of protein phosphatase type 2B activity	1	119	1	4385	0.027138	0.267761	36.8487	1.56642
GO:0006348	chromatin silencing at telomere	1	119	1	4385	0.027138	0.267761	36.8487	1.56642
GO:0042755	eating behavior	1	119	1	4385	0.027138	0.267761	36.8487	1.56642
GO:0006997	nucleus organization	3	119	26	4385	0.0321647	0.278979	4.25178	1.49262
GO:0043053	dauer entry	3	119	26	4385	0.0321647	0.278979	4.25178	1.49262
GO:0016573	histone acetylation	2	119	11	4385	0.0342268	0.278979	6.69977	1.46563
GO:0050896	response to stimulus	2	119	11	4385	0.0342268	0.278979	6.69977	1.46563
GO:0051296	establishment of meiotic spindle orientation	3	119	29	4385	0.0426422	0.278979	3.81194	1.37016
GO:0044267	cellular protein metabolic process	2	119	13	4385	0.046862	0.278979	5.66904	1.32918
GO:0006200	ATP catabolic process	9	119	179	4385	0.0527989	0.278979	1.85273	1.27738
GO:0035195	gene silencing by miRNA	1	119	2	4385	0.0535455	0.278979	18.4244	1.27128
GO:0007500	mesodermal cell fate determination	1	119	2	4385	0.0535455	0.278979	18.4244	1.27128
GO:2000746	regulation of defecation rhythm	1	119	2	4385	0.0535455	0.278979	18.4244	1.27128
GO:0031124	mRNA 3'-end processing	1	119	2	4385	0.0535455	0.278979	18.4244	1.27128
GO:0006679	glucosylceramide biosynthetic process	1	119	2	4385	0.0535455	0.278979	18.4244	1.27128
GO:0032964	collagen biosynthetic process	1	119	2	4385	0.0535455	0.278979	18.4244	1.27128
GO:0045814	negative regulation of gene expression, epigenetic	1	119	2	4385	0.0535455	0.278979	18.4244	1.27128
GO:0051017	actin filament bundle assembly	1	119	2	4385	0.0535455	0.278979	18.4244	1.27128
GO:0035542	regulation of SNARE complex assembly	1	119	2	4385	0.0535455	0.278979	18.4244	1.27128
GO:0006784	heme a biosynthetic process	1	119	2	4385	0.0535455	0.278979	18.4244	1.27128
GO:0045943	positive regulation of transcription from RNA polymerase I promoter	1	119	2	4385	0.0535455	0.278979	18.4244	1.27128
GO:1990170	stress response to cadmium ion	1	119	2	4385	0.0535455	0.278979	18.4244	1.27128
GO:0007338	single fertilization	1	119	2	4385	0.0535455	0.278979	18.4244	1.27128
GO:0042742	defense response to bacterium	1	119	2	4385	0.0535455	0.278979	18.4244	1.27128
GO:0009887	organ morphogenesis	1	119	2	4385	0.0535455	0.278979	18.4244	1.27128
GO:0018342	protein prenylation	1	119	2	4385	0.0535455	0.278979	18.4244	1.27128
GO:0046688	response to copper ion	1	119	2	4385	0.0535455	0.278979	18.4244	1.27128
GO:0043056	forward locomotion	1	119	2	4385	0.0535455	0.278979	18.4244	1.27128
GO:0046329	negative regulation of JNK cascade	1	119	2	4385	0.0535455	0.278979	18.4244	1.27128
GO:0006352	DNA-templated transcription, initiation	2	119	14	4385	0.0537224	0.278979	5.26411	1.26984
GO:0006915	apoptotic process	16	119	385	4385	0.0547557	0.279443	1.53138	1.26157
GO:0048489	synaptic vesicle transport	3	119	33	4385	0.0589295	0.295646	3.34989	1.22967
GO:0002119	nematode larval development	44	119	1319	4385	0.061086	0.301358	1.22922	1.21406
GO:0007018	microtubule-based movement	4	119	56	4385	0.0643061	0.312043	2.63205	1.19175
GO:0007186	G-protein coupled receptor signaling pathway	5	119	81	4385	0.0678043	0.323711	2.27461	1.16874
GO:0000188	inactivation of MAPK activity	1	119	3	4385	0.0792421	0.325128	12.2829	1.10104
GO:0042274	ribosomal small subunit biogenesis	1	119	3	4385	0.0792421	0.325128	12.2829	1.10104
GO:0008203	cholesterol metabolic process	1	119	3	4385	0.0792421	0.325128	12.2829	1.10104
GO:0051169	nuclear transport	1	119	3	4385	0.0792421	0.325128	12.2829	1.10104
GO:0051966	regulation of synaptic transmission, glutamatergic	1	119	3	4385	0.0792421	0.325128	12.2829	1.10104
GO:0051177	meiotic sister chromatid cohesion	1	119	3	4385	0.0792421	0.325128	12.2829	1.10104
GO:0030155	regulation of cell adhesion	1	119	3	4385	0.0792421	0.325128	12.2829	1.10104
GO:0051259	protein oligomerization	1	119	3	4385	0.0792421	0.325128	12.2829	1.10104
GO:0007196	adenylate cyclase-inhibiting G-protein coupled glutamate receptor signaling pathway	1	119	3	4385	0.0792421	0.325128	12.2829	1.10104
GO:0010973	positive regulation of barrier septum assembly	1	119	3	4385	0.0792421	0.325128	12.2829	1.10104
GO:0032940	secretion by cell	4	119	61	4385	0.0825702	0.325128	2.41631	1.08318
GO:0010951	negative regulation of endopeptidase activity	2	119	18	4385	0.0842418	0.325128	4.0943	1.07447
GO:0006412	translation	8	119	169	4385	0.0868941	0.325128	1.74432	1.06101
GO:0016358	dendrite development	3	119	39	4385	0.0879635	0.325128	2.83452	1.0557
GO:0006888	ER to Golgi vesicle-mediated transport	2	119	19	4385	0.0925352	0.325128	3.87881	1.03369
GO:0007413	axonal fasciculation	3	119	40	4385	0.0932958	0.325128	2.76366	1.03014
GO:0009792	embryo development ending in birth or egg hatching	55	119	1752	4385	0.0941071	0.325128	1.15678	1.02638
GO:0006457	protein folding	4	119	65	4385	0.0988279	0.325128	2.26761	1.00512
GO:0008356	asymmetric cell division	2	119	20	4385	0.101055	0.325128	3.68487	0.995444
GO:0015672	monovalent inorganic cation transport	1	119	4	4385	0.104247	0.325128	9.21218	0.981938
GO:0006269	DNA replication, synthesis of RNA primer	1	119	4	4385	0.104247	0.325128	9.21218	0.981938
GO:0000042	protein targeting to Golgi	1	119	4	4385	0.104247	0.325128	9.21218	0.981938
GO:0010884	positive regulation of lipid storage	1	119	4	4385	0.104247	0.325128	9.21218	0.981938
GO:0019722	calcium-mediated signaling	1	119	4	4385	0.104247	0.325128	9.21218	0.981938
GO:0007064	mitotic sister chromatid cohesion	1	119	4	4385	0.104247	0.325128	9.21218	0.981938
GO:0006623	protein targeting to vacuole	1	119	4	4385	0.104247	0.325128	9.21218	0.981938
GO:0006865	amino acid transport	1	119	4	4385	0.104247	0.325128	9.21218	0.981938
GO:0032467	positive regulation of cytokinesis	1	119	4	4385	0.104247	0.325128	9.21218	0.981938
GO:0097359	UDP-glucosylation	1	119	4	4385	0.104247	0.325128	9.21218	0.981938
GO:0010248	establishment or maintenance of transmembrane electrochemical gradient	1	119	4	4385	0.104247	0.325128	9.21218	0.981938
GO:0007211	octopamine or tyramine signaling pathway	1	119	4	4385	0.104247	0.325128	9.21218	0.981938
GO:0007346	regulation of mitotic cell cycle	1	119	4	4385	0.104247	0.325128	9.21218	0.981938
GO:0042254	ribosome biogenesis	3	119	42	4385	0.104349	0.325128	2.63205	0.981513
GO:0006952	defense response	2	119	21	4385	0.109782	0.338495	3.5094	0.959468
GO:0007165	signal transduction	8	119	179	4385	0.111578	0.340486	1.64687	0.952421
GO:0040039	inductive cell migration	6	119	125	4385	0.122691	0.352398	1.76874	0.911187
GO:0060471	cortical granule exocytosis	1	119	5	4385	0.128578	0.352398	7.36975	0.890834
GO:0007266	Rho protein signal transduction	1	119	5	4385	0.128578	0.352398	7.36975	0.890834
GO:0010085	polarity specification of proximal/distal axis	1	119	5	4385	0.128578	0.352398	7.36975	0.890834
GO:0007369	gastrulation	1	119	5	4385	0.128578	0.352398	7.36975	0.890834
GO:0045684	positive regulation of epidermis development	1	119	5	4385	0.128578	0.352398	7.36975	0.890834
GO:0040032	post-embryonic body morphogenesis	1	119	5	4385	0.128578	0.352398	7.36975	0.890834
GO:0002181	cytoplasmic translation	1	119	5	4385	0.128578	0.352398	7.36975	0.890834
GO:0006431	methionyl-tRNA aminoacylation	1	119	5	4385	0.128578	0.352398	7.36975	0.890834
GO:1903355	negative regulation of distal tip cell migration	1	119	5	4385	0.128578	0.352398	7.36975	0.890834
GO:0048869	cellular developmental process	1	119	5	4385	0.128578	0.352398	7.36975	0.890834
GO:0042391	regulation of membrane potential	2	119	24	4385	0.137043	0.372155	3.07073	0.863142
GO:0033564	anterior/posterior axon guidance	2	119	25	4385	0.146437	0.383375	2.9479	0.834348
GO:0008593	regulation of Notch signaling pathway	1	119	6	4385	0.152253	0.383375	6.14146	0.817433
GO:0009411	response to UV	1	119	6	4385	0.152253	0.383375	6.14146	0.817433
GO:0001508	action potential	1	119	6	4385	0.152253	0.383375	6.14146	0.817433
GO:0046716	muscle cell cellular homeostasis	1	119	6	4385	0.152253	0.383375	6.14146	0.817433
GO:0007506	gonadal mesoderm development	1	119	6	4385	0.152253	0.383375	6.14146	0.817433
GO:0015870	acetylcholine transport	1	119	6	4385	0.152253	0.383375	6.14146	0.817433
GO:0042074	cell migration involved in gastrulation	1	119	6	4385	0.152253	0.383375	6.14146	0.817433
GO:0040011	locomotion	29	119	887	4385	0.152832	0.383375	1.20475	0.815786
GO:0050790	regulation of catalytic activity	2	119	26	4385	0.15596	0.384701	2.83452	0.806987
GO:0040013	negative regulation of locomotion	2	119	26	4385	0.15596	0.384701	2.83452	0.806987
GO:0006413	translational initiation	2	119	27	4385	0.165598	0.402325	2.72954	0.780945
GO:0009311	oligosaccharide metabolic process	1	119	7	4385	0.175291	0.402325	5.26411	0.75624
GO:0000187	activation of MAPK activity	1	119	7	4385	0.175291	0.402325	5.26411	0.75624
GO:0000160	phosphorelay signal transduction system	1	119	7	4385	0.175291	0.402325	5.26411	0.75624
GO:0009786	regulation of asymmetric cell division	1	119	7	4385	0.175291	0.402325	5.26411	0.75624
GO:0007622	rhythmic behavior	1	119	7	4385	0.175291	0.402325	5.26411	0.75624
GO:0032012	regulation of ARF protein signal transduction	1	119	7	4385	0.175291	0.402325	5.26411	0.75624
GO:0007156	homophilic cell adhesion via plasma membrane adhesion molecules	2	119	28	4385	0.175338	0.402325	2.63205	0.756125
GO:0007635	chemosensory behavior	2	119	28	4385	0.175338	0.402325	2.63205	0.756125
GO:0000132	establishment of mitotic spindle orientation	2	119	29	4385	0.185167	0.418566	2.54129	0.732437
GO:0010171	body morphogenesis	13	119	364	4385	0.185511	0.418566	1.31603	0.73163
GO:0007411	axon guidance	3	119	55	4385	0.186658	0.418566	2.00993	0.728954
GO:0007218	neuropeptide signaling pathway	2	119	30	4385	0.195074	0.430214	2.45658	0.709801
GO:0015718	monocarboxylic acid transport	1	119	8	4385	0.197708	0.430214	4.60609	0.703976
GO:0009880	embryonic pattern specification	1	119	8	4385	0.197708	0.430214	4.60609	0.703976
GO:0016042	lipid catabolic process	1	119	8	4385	0.197708	0.430214	4.60609	0.703976
GO:0007275	multicellular organismal development	11	119	304	4385	0.200238	0.430214	1.33334	0.698454
GO:0006813	potassium ion transport	3	119	57	4385	0.200573	0.430214	1.93941	0.697728
GO:0040010	positive regulation of growth rate	2	119	31	4385	0.205047	0.434514	2.37734	0.688146
GO:0006357	regulation of transcription from RNA polymerase II promoter	3	119	58	4385	0.207623	0.434514	1.90597	0.682726
GO:0008340	determination of adult lifespan	16	119	475	4385	0.213214	0.434514	1.24122	0.671185
GO:0023014	signal transduction by phosphorylation	2	119	32	4385	0.215076	0.434514	2.30305	0.667409
GO:0006470	protein dephosphorylation	2	119	32	4385	0.215076	0.434514	2.30305	0.667409
GO:0040007	growth	5	119	118	4385	0.215768	0.434514	1.56139	0.666014
GO:0030703	eggshell formation	1	119	9	4385	0.21952	0.434514	4.0943	0.658526
GO:0007265	Ras protein signal transduction	1	119	9	4385	0.21952	0.434514	4.0943	0.658526
GO:0007034	vacuolar transport	1	119	9	4385	0.21952	0.434514	4.0943	0.658526
GO:0007163	establishment or maintenance of cell polarity	1	119	9	4385	0.21952	0.434514	4.0943	0.658526
GO:0006754	ATP biosynthetic process	1	119	9	4385	0.21952	0.434514	4.0943	0.658526
GO:0040035	hermaphrodite genitalia development	18	119	547	4385	0.223058	0.434514	1.21257	0.651583
GO:0030512	negative regulation of transforming growth factor beta receptor signaling pathway	2	119	33	4385	0.22515	0.434514	2.23326	0.647529
GO:0040018	positive regulation of multicellular organism growth	8	119	216	4385	0.23104	0.434514	1.36477	0.636313
GO:0003333	amino acid transmembrane transport	1	119	10	4385	0.240744	0.434514	3.68487	0.618444
GO:0045892	negative regulation of transcription, DNA-templated	1	119	10	4385	0.240744	0.434514	3.68487	0.618444
GO:0006937	regulation of muscle contraction	1	119	10	4385	0.240744	0.434514	3.68487	0.618444
GO:0016197	endosomal transport	1	119	10	4385	0.240744	0.434514	3.68487	0.618444
GO:0032224	positive regulation of synaptic transmission, cholinergic	1	119	10	4385	0.240744	0.434514	3.68487	0.618444
GO:0042006	masculinization of hermaphroditic germ-line	1	119	10	4385	0.240744	0.434514	3.68487	0.618444
GO:0042659	regulation of cell fate specification	1	119	10	4385	0.240744	0.434514	3.68487	0.618444
GO:0048666	neuron development	1	119	10	4385	0.240744	0.434514	3.68487	0.618444
GO:0001539	cilium or flagellum-dependent cell motility	1	119	10	4385	0.240744	0.434514	3.68487	0.618444
GO:0010165	response to X-ray	1	119	10	4385	0.240744	0.434514	3.68487	0.618444
GO:1901046	positive regulation of oviposition	1	119	10	4385	0.240744	0.434514	3.68487	0.618444
GO:0060070	canonical Wnt signaling pathway	1	119	10	4385	0.240744	0.434514	3.68487	0.618444
GO:0006898	receptor-mediated endocytosis	17	119	521	4385	0.242928	0.435798	1.20236	0.614523
GO:0040002	collagen and cuticulin-based cuticle development	3	119	64	4385	0.250961	0.447497	1.72728	0.600393
GO:0072488	ammonium transmembrane transport	1	119	11	4385	0.261396	0.45783	3.34989	0.582701
GO:0040014	regulation of multicellular organism growth	1	119	11	4385	0.261396	0.45783	3.34989	0.582701
GO:0045214	sarcomere organization	1	119	11	4385	0.261396	0.45783	3.34989	0.582701
GO:0010172	embryonic body morphogenesis	2	119	37	4385	0.26571	0.462649	1.99182	0.575591
GO:0030163	protein catabolic process	6	119	161	4385	0.271297	0.469613	1.37324	0.566556
GO:0008105	asymmetric protein localization	1	119	12	4385	0.281491	0.478858	3.07073	0.550536
GO:0006665	sphingolipid metabolic process	1	119	12	4385	0.281491	0.478858	3.07073	0.550536
GO:0015986	ATP synthesis coupled proton transport	1	119	12	4385	0.281491	0.478858	3.07073	0.550536
GO:0010940	positive regulation of necrotic cell death	2	119	40	4385	0.296175	0.500611	1.84244	0.528451
GO:0008360	regulation of cell shape	1	119	13	4385	0.301043	0.500611	2.83452	0.521371
GO:0001731	formation of translation preinitiation complex	1	119	13	4385	0.301043	0.500611	2.83452	0.521371
GO:0071897	DNA biosynthetic process	1	119	13	4385	0.301043	0.500611	2.83452	0.521371
GO:0016567	protein ubiquitination	3	119	71	4385	0.302995	0.501043	1.55699	0.518564
GO:0006886	intracellular protein transport	4	119	105	4385	0.31811	0.523114	1.40376	0.497423
GO:0034608	vulval location	1	119	14	4385	0.320068	0.523426	2.63205	0.494758
GO:0006355	regulation of transcription, DNA-templated	9	119	275	4385	0.329299	0.533082	1.20596	0.482409
GO:0018996	molting cycle, collagen and cuticulin-based cuticle	6	119	175	4385	0.338466	0.533082	1.26339	0.470486
GO:0030030	cell projection organization	1	119	15	4385	0.338579	0.533082	2.45658	0.47034
GO:0042048	olfactory behavior	1	119	15	4385	0.338579	0.533082	2.45658	0.47034
GO:0009306	protein secretion	1	119	15	4385	0.338579	0.533082	2.45658	0.47034
GO:0006446	regulation of translational initiation	1	119	15	4385	0.338579	0.533082	2.45658	0.47034
GO:0000462	maturation of SSU-rRNA from tricistronic rRNA transcript (SSU-rRNA, 5.8S rRNA, LSU-rRNA)	1	119	15	4385	0.338579	0.533082	2.45658	0.47034
GO:0008219	cell death	2	119	45	4385	0.346473	0.539401	1.63772	0.460331
GO:0006397	mRNA processing	3	119	77	4385	0.348031	0.539401	1.43567	0.458382
GO:0008152	metabolic process	21	119	702	4385	0.348059	0.539401	1.10231	0.458347
GO:0086010	membrane depolarization during action potential	1	119	16	4385	0.35659	0.546895	2.30305	0.447831
GO:0031047	gene silencing by RNA	1	119	16	4385	0.35659	0.546895	2.30305	0.447831
GO:0009791	post-embryonic development	1	119	17	4385	0.374115	0.554035	2.16757	0.426995
GO:0034606	response to hermaphrodite contact	1	119	17	4385	0.374115	0.554035	2.16757	0.426995
GO:0006414	translational elongation	1	119	17	4385	0.374115	0.554035	2.16757	0.426995
GO:0035545	determination of left/right asymmetry in nervous system	1	119	17	4385	0.374115	0.554035	2.16757	0.426995
GO:0043401	steroid hormone mediated signaling pathway	1	119	17	4385	0.374115	0.554035	2.16757	0.426995
GO:0009612	response to mechanical stimulus	1	119	17	4385	0.374115	0.554035	2.16757	0.426995
GO:0040027	negative regulation of vulval development	5	119	148	4385	0.374348	0.554035	1.24489	0.426725
GO:0030421	defecation	2	119	49	4385	0.385879	0.568259	1.50403	0.413549
GO:0035725	sodium ion transmembrane transport	1	119	18	4385	0.391166	0.573194	2.04715	0.407639
GO:0035556	intracellular signal transduction	3	119	84	4385	0.400211	0.583073	1.31603	0.397711
GO:0008406	gonad development	5	119	154	4385	0.40713	0.583073	1.19639	0.390267
GO:0006289	nucleotide-excision repair	1	119	19	4385	0.407757	0.583073	1.93941	0.389599
GO:0008150	biological_process	1	119	19	4385	0.407757	0.583073	1.93941	0.389599
GO:0035335	peptidyl-tyrosine dephosphorylation	1	119	19	4385	0.407757	0.583073	1.93941	0.389599
GO:0016311	dephosphorylation	2	119	52	4385	0.414761	0.590236	1.41726	0.382202
GO:0007212	dopamine receptor signaling pathway	1	119	20	4385	0.423899	0.600355	1.84244	0.372738
GO:0043547	positive regulation of GTPase activity	2	119	54	4385	0.433643	0.611229	1.36477	0.362868
GO:0070509	calcium ion import	1	119	21	4385	0.439605	0.613788	1.7547	0.356937
GO:0006936	muscle contraction	1	119	21	4385	0.439605	0.613788	1.7547	0.356937
GO:0040026	positive regulation of vulval development	2	119	55	4385	0.442963	0.615573	1.33995	0.353633
GO:0060465	pharynx development	1	119	22	4385	0.454886	0.626262	1.67494	0.342097
GO:0008090	retrograde axon cargo transport	1	119	22	4385	0.454886	0.626262	1.67494	0.342097
GO:0071805	potassium ion transmembrane transport	2	119	58	4385	0.470411	0.644637	1.27065	0.327523
GO:0006351	transcription, DNA-templated	6	119	203	4385	0.4758	0.64605	1.08913	0.322576
GO:0035047	centrosomal and pronuclear rotation	1	119	24	4385	0.48422	0.64605	1.53536	0.314958
GO:0006096	glycolytic process	1	119	24	4385	0.48422	0.64605	1.53536	0.314958
GO:0007638	mechanosensory behavior	1	119	24	4385	0.48422	0.64605	1.53536	0.314958
GO:0007517	muscle organ development	1	119	24	4385	0.48422	0.64605	1.53536	0.314958
GO:0016477	cell migration	4	119	132	4385	0.484537	0.64605	1.11663	0.314673
GO:0006814	sodium ion transport	1	119	25	4385	0.498294	0.661413	1.47395	0.302514
GO:0000165	MAPK cascade	1	119	26	4385	0.511987	0.667613	1.41726	0.290741
GO:0032482	Rab protein signal transduction	1	119	26	4385	0.511987	0.667613	1.41726	0.290741
GO:0032880	regulation of protein localization	1	119	26	4385	0.511987	0.667613	1.41726	0.290741
GO:0043066	negative regulation of apoptotic process	1	119	26	4385	0.511987	0.667613	1.41726	0.290741
GO:0042384	cilium assembly	1	119	28	4385	0.538272	0.695758	1.31603	0.268998
GO:0051932	synaptic transmission, GABAergic	1	119	28	4385	0.538272	0.695758	1.31603	0.268998
GO:0098655	cation transmembrane transport	2	119	67	4385	0.547717	0.704888	1.09996	0.261444
GO:0007626	locomotory behavior	1	119	30	4385	0.563152	0.721615	1.22829	0.249374
GO:0000910	cytokinesis	2	119	70	4385	0.571697	0.729406	1.05282	0.242834
GO:0006260	DNA replication	2	119	71	4385	0.579485	0.733024	1.03799	0.236958
GO:0007155	cell adhesion	2	119	71	4385	0.579485	0.733024	1.03799	0.236958
GO:0006836	neurotransmitter transport	1	119	32	4385	0.586702	0.734474	1.15152	0.231582
GO:0035188	hatching	1	119	32	4385	0.586702	0.734474	1.15152	0.231582
GO:0006184	GTP catabolic process	3	119	112	4385	0.591691	0.734474	0.98702	0.227905
GO:0048477	oogenesis	4	119	152	4385	0.597203	0.734474	0.969704	0.223878
GO:0007281	germ cell development	3	119	113	4385	0.597792	0.734474	0.978285	0.22345
GO:0048599	oocyte development	1	119	33	4385	0.598001	0.734474	1.11663	0.223298
GO:0030036	actin cytoskeleton organization	1	119	33	4385	0.598001	0.734474	1.11663	0.223298
GO:0016055	Wnt signaling pathway	1	119	34	4385	0.608993	0.744884	1.08379	0.215388
GO:0006396	RNA processing	1	119	35	4385	0.619687	0.748683	1.05282	0.207828
GO:0006418	tRNA aminoacylation for protein translation	1	119	35	4385	0.619687	0.748683	1.05282	0.207828
GO:0032508	DNA duplex unwinding	1	119	35	4385	0.619687	0.748683	1.05282	0.207828
GO:0006816	calcium ion transport	1	119	37	4385	0.640213	0.765699	0.995912	0.193676
GO:0006511	ubiquitin-dependent protein catabolic process	1	119	37	4385	0.640213	0.765699	0.995912	0.193676
GO:0019915	lipid storage	4	119	161	4385	0.642956	0.765699	0.915497	0.191819
GO:0006974	cellular response to DNA damage stimulus	1	119	38	4385	0.65006	0.765699	0.969704	0.187047
GO:0006508	proteolysis	5	119	203	4385	0.65265	0.765699	0.907604	0.185319
GO:0055085	transmembrane transport	6	119	243	4385	0.65412	0.765699	0.909845	0.184343
GO:0018991	oviposition	6	119	244	4385	0.658092	0.765699	0.906117	0.181714
GO:0009408	response to heat	1	119	39	4385	0.659639	0.765699	0.944839	0.180694
GO:0007271	synaptic transmission, cholinergic	1	119	39	4385	0.659639	0.765699	0.944839	0.180694
GO:0043051	regulation of pharyngeal pumping	1	119	39	4385	0.659639	0.765699	0.944839	0.180694
GO:0070265	necrotic cell death	1	119	40	4385	0.668959	0.770474	0.921218	0.174601
GO:0034765	regulation of ion transmembrane transport	1	119	40	4385	0.668959	0.770474	0.921218	0.174601
GO:0035046	pronuclear migration	2	119	85	4385	0.677727	0.770876	0.867029	0.168945
GO:0033563	dorsal/ventral axon guidance	1	119	41	4385	0.678025	0.770876	0.89875	0.168754
GO:0040017	positive regulation of locomotion	1	119	41	4385	0.678025	0.770876	0.89875	0.168754
GO:0034220	ion transmembrane transport	2	119	86	4385	0.683984	0.770876	0.856947	0.164954
GO:0045944	positive regulation of transcription from RNA polymerase II promoter	2	119	86	4385	0.683984	0.770876	0.856947	0.164954
GO:0048598	embryonic morphogenesis	1	119	42	4385	0.686846	0.770876	0.877351	0.163141
GO:0071688	striated muscle myosin thick filament assembly	2	119	87	4385	0.690142	0.770876	0.847097	0.161062
GO:0030154	cell differentiation	2	119	87	4385	0.690142	0.770876	0.847097	0.161062
GO:0045132	meiotic chromosome segregation	1	119	43	4385	0.695426	0.773858	0.856947	0.157749
GO:0016246	RNA interference	2	119	90	4385	0.708032	0.784934	0.818861	0.149947
GO:0000398	mRNA splicing, via spliceosome	1	119	46	4385	0.719794	0.792041	0.80106	0.142792
GO:0016568	chromatin modification	1	119	46	4385	0.719794	0.792041	0.80106	0.142792
GO:0008380	RNA splicing	1	119	47	4385	0.727478	0.797532	0.784016	0.13818
GO:0000122	negative regulation of transcription from RNA polymerase II promoter	1	119	49	4385	0.742227	0.810698	0.752015	0.129463
GO:0018108	peptidyl-tyrosine phosphorylation	1	119	50	4385	0.749301	0.815416	0.736975	0.125344
GO:0040020	regulation of meiosis	2	119	99	4385	0.756628	0.820373	0.744419	0.121118
GO:0006810	transport	12	119	516	4385	0.759588	0.820576	0.856947	0.119422
GO:0006486	protein glycosylation	1	119	52	4385	0.762878	0.821134	0.70863	0.117545
GO:0009790	embryo development	2	119	102	4385	0.771217	0.827103	0.722524	0.112823
GO:0070588	calcium ion transmembrane transport	1	119	54	4385	0.775725	0.828933	0.682384	0.110292
GO:0007067	mitotic nuclear division	2	119	104	4385	0.78052	0.829529	0.70863	0.107616
GO:0018105	peptidyl-serine phosphorylation	1	119	55	4385	0.781887	0.829529	0.669977	0.106856
GO:0007052	mitotic spindle organization	2	119	106	4385	0.789492	0.830413	0.695259	0.102652
GO:0007049	cell cycle	2	119	106	4385	0.789492	0.830413	0.695259	0.102652
GO:0046662	regulation of oviposition	1	119	57	4385	0.793712	0.830413	0.646469	0.100337
GO:0055114	oxidation-reduction process	4	119	198	4385	0.793942	0.830413	0.744419	0.100211
GO:0006468	protein phosphorylation	5	119	252	4385	0.82368	0.852235	0.731126	0.0842416
GO:0006281	DNA repair	1	119	63	4385	0.825506	0.852235	0.584901	0.0832798
GO:0007276	gamete generation	1	119	63	4385	0.825506	0.852235	0.584901	0.0832798
GO:0016310	phosphorylation	5	119	253	4385	0.826323	0.852235	0.728236	0.0828502
GO:0042127	regulation of cell proliferation	2	119	119	4385	0.840351	0.863694	0.619307	0.0755392
GO:0006629	lipid metabolic process	1	119	67	4385	0.843951	0.864392	0.549981	0.073683
GO:0006812	cation transport	1	119	68	4385	0.848251	0.865801	0.541893	0.0714755
GO:0007264	small GTPase mediated signal transduction	1	119	72	4385	0.864309	0.87916	0.511788	0.0633308
GO:0007126	meiotic nuclear division	2	119	134	4385	0.88513	0.897255	0.549981	0.052993
GO:0040025	vulval development	1	119	79	4385	0.88846	0.897556	0.46644	0.0513624
GO:0043652	engulfment of apoptotic cell	1	119	96	4385	0.930796	0.936123	0.383841	0.0311457
GO:0051301	cell division	1	119	98	4385	0.934583	0.936123	0.376008	0.0293821
GO:0006811	ion transport	3	119	214	4385	0.936123	0.936123	0.516571	0.0286673

## Sheet: AllGO2Gene
GOID	GOTerm	QueryID	Symbol	Description	P-Value	FDR	Enrichment
GO:0043282	pharyngeal muscle development	Sjp_0066350	Sjp_0066350		0.000367229	0.108106	18.4244
GO:0043282	pharyngeal muscle development	Sjp_0021790	Sjp_0021790		0.000367229	0.108106	18.4244
GO:0043282	pharyngeal muscle development	Sjp_0047380	Sjp_0047380		0.000367229	0.108106	18.4244
GO:0033206	meiotic cytokinesis	Sjp_0134640	Sjp_0134640		0.000730447	0.108106	36.8487
GO:0033206	meiotic cytokinesis	Sjp_0031430	Sjp_0031430		0.000730447	0.108106	36.8487
GO:0051295	establishment of meiotic spindle localization	Sjp_0134640	Sjp_0134640		0.00215234	0.212365	24.5658
GO:0051295	establishment of meiotic spindle localization	Sjp_0031430	Sjp_0031430		0.00215234	0.212365	24.5658
GO:0030705	cytoskeleton-dependent intracellular transport	Sjp_0134640	Sjp_0134640		0.00422824	0.267761	18.4244
GO:0030705	cytoskeleton-dependent intracellular transport	Sjp_0031430	Sjp_0031430		0.00422824	0.267761	18.4244
GO:0006364	rRNA processing	Sjp_0060710	Sjp_0060710		0.00630632	0.267761	4.18736
GO:0006364	rRNA processing	Sjp_0026390	Sjp_0026390		0.00630632	0.267761	4.18736
GO:0006364	rRNA processing	Sjp_0013210	Sjp_0013210		0.00630632	0.267761	4.18736
GO:0006364	rRNA processing	Sjp_0074090	Sjp_0074090		0.00630632	0.267761	4.18736
GO:0006364	rRNA processing	Sjp_0061050	Sjp_0061050		0.00630632	0.267761	4.18736
GO:0015031	protein transport	Sjp_0036440	Sjp_0036440		0.00643713	0.267761	2.48978
GO:0015031	protein transport	Sjp_0072740	Sjp_0072740		0.00643713	0.267761	2.48978
GO:0015031	protein transport	Sjp_0085990	Sjp_0085990		0.00643713	0.267761	2.48978
GO:0015031	protein transport	Sjp_0030300	Sjp_0030300		0.00643713	0.267761	2.48978
GO:0015031	protein transport	Sjp_0058370	Sjp_0058370		0.00643713	0.267761	2.48978
GO:0015031	protein transport	Sjp_0107170	Sjp_0107170		0.00643713	0.267761	2.48978
GO:0015031	protein transport	Sjp_0077560	Sjp_0077560		0.00643713	0.267761	2.48978
GO:0015031	protein transport	Sjp_0016380	Sjp_0016380		0.00643713	0.267761	2.48978
GO:0015031	protein transport	Sjp_0007260	Sjp_0007260		0.00643713	0.267761	2.48978
GO:0015031	protein transport	Sjp_0080950	Sjp_0080950		0.00643713	0.267761	2.48978
GO:0000003	reproduction	Sjp_0008230	Sjp_0008230		0.00700666	0.267761	1.34427
GO:0000003	reproduction	Sjp_0034270	Sjp_0034270		0.00700666	0.267761	1.34427
GO:0000003	reproduction	Sjp_0044200	Sjp_0044200		0.00700666	0.267761	1.34427
GO:0000003	reproduction	Sjp_0084110	Sjp_0084110		0.00700666	0.267761	1.34427
GO:0000003	reproduction	Sjp_0114920	Sjp_0114920		0.00700666	0.267761	1.34427
GO:0000003	reproduction	Sjp_0072740	Sjp_0072740		0.00700666	0.267761	1.34427
GO:0000003	reproduction	Sjp_0032030	Sjp_0032030		0.00700666	0.267761	1.34427
GO:0000003	reproduction	Sjp_0085990	Sjp_0085990		0.00700666	0.267761	1.34427
GO:0000003	reproduction	Sjp_0066350	Sjp_0066350		0.00700666	0.267761	1.34427
GO:0000003	reproduction	Sjp_0064530	Sjp_0064530		0.00700666	0.267761	1.34427
GO:0000003	reproduction	Sjp_0054180	Sjp_0054180		0.00700666	0.267761	1.34427
GO:0000003	reproduction	Sjp_0051980	Sjp_0051980		0.00700666	0.267761	1.34427
GO:0000003	reproduction	Sjp_0097630	Sjp_0097630		0.00700666	0.267761	1.34427
GO:0000003	reproduction	Sjp_0026390	Sjp_0026390		0.00700666	0.267761	1.34427
GO:0000003	reproduction	Sjp_0055140	Sjp_0055140		0.00700666	0.267761	1.34427
GO:0000003	reproduction	Sjp_0052790	Sjp_0052790		0.00700666	0.267761	1.34427
GO:0000003	reproduction	Sjp_0016940	Sjp_0016940		0.00700666	0.267761	1.34427
GO:0000003	reproduction	Sjp_0035720	Sjp_0035720		0.00700666	0.267761	1.34427
GO:0000003	reproduction	Sjp_0058370	Sjp_0058370		0.00700666	0.267761	1.34427
GO:0000003	reproduction	Sjp_0027360	Sjp_0027360		0.00700666	0.267761	1.34427
GO:0000003	reproduction	Sjp_0042060	Sjp_0042060		0.00700666	0.267761	1.34427
GO:0000003	reproduction	Sjp_0021280	Sjp_0021280		0.00700666	0.267761	1.34427
GO:0000003	reproduction	Sjp_0129610	Sjp_0129610		0.00700666	0.267761	1.34427
GO:0000003	reproduction	Sjp_0046120	Sjp_0046120		0.00700666	0.267761	1.34427
GO:0000003	reproduction	Sjp_0028600	Sjp_0028600		0.00700666	0.267761	1.34427
GO:0000003	reproduction	Sjp_0107170	Sjp_0107170		0.00700666	0.267761	1.34427
GO:0000003	reproduction	Sjp_0010490	Sjp_0010490		0.00700666	0.267761	1.34427
GO:0000003	reproduction	Sjp_0100020	Sjp_0100020		0.00700666	0.267761	1.34427
GO:0000003	reproduction	Sjp_0066500	Sjp_0066500		0.00700666	0.267761	1.34427
GO:0000003	reproduction	Sjp_0077480	Sjp_0077480		0.00700666	0.267761	1.34427
GO:0000003	reproduction	Sjp_0074090	Sjp_0074090		0.00700666	0.267761	1.34427
GO:0000003	reproduction	Sjp_0035050	Sjp_0035050		0.00700666	0.267761	1.34427
GO:0000003	reproduction	Sjp_0050540	Sjp_0050540		0.00700666	0.267761	1.34427
GO:0000003	reproduction	Sjp_0047670	Sjp_0047670		0.00700666	0.267761	1.34427
GO:0000003	reproduction	Sjp_0033600	Sjp_0033600		0.00700666	0.267761	1.34427
GO:0000003	reproduction	Sjp_0003220	Sjp_0003220		0.00700666	0.267761	1.34427
GO:0000003	reproduction	Sjp_0016460	Sjp_0016460		0.00700666	0.267761	1.34427
GO:0000003	reproduction	Sjp_0049630	Sjp_0049630		0.00700666	0.267761	1.34427
GO:0000003	reproduction	Sjp_0016380	Sjp_0016380		0.00700666	0.267761	1.34427
GO:0000003	reproduction	Sjp_0022650	Sjp_0022650		0.00700666	0.267761	1.34427
GO:0000003	reproduction	Sjp_0010110	Sjp_0010110		0.00700666	0.267761	1.34427
GO:0000003	reproduction	Sjp_0034120	Sjp_0034120		0.00700666	0.267761	1.34427
GO:0000003	reproduction	Sjp_0013990	Sjp_0013990		0.00700666	0.267761	1.34427
GO:0000003	reproduction	Sjp_0000290	Sjp_0000290		0.00700666	0.267761	1.34427
GO:0000003	reproduction	Sjp_0043690	Sjp_0043690		0.00700666	0.267761	1.34427
GO:0000003	reproduction	Sjp_0007260	Sjp_0007260		0.00700666	0.267761	1.34427
GO:0000003	reproduction	Sjp_0011650	Sjp_0011650		0.00700666	0.267761	1.34427
GO:0000003	reproduction	Sjp_0006370	Sjp_0006370		0.00700666	0.267761	1.34427
GO:0000003	reproduction	Sjp_0027070	Sjp_0027070		0.00700666	0.267761	1.34427
GO:0000003	reproduction	Sjp_0057160	Sjp_0057160		0.00700666	0.267761	1.34427
GO:0000003	reproduction	Sjp_0011260	Sjp_0011260		0.00700666	0.267761	1.34427
GO:0042694	muscle cell fate specification	Sjp_0021790	Sjp_0021790		0.0101997	0.267761	12.2829
GO:0042694	muscle cell fate specification	Sjp_0047380	Sjp_0047380		0.0101997	0.267761	12.2829
GO:0032501	multicellular organismal process	Sjp_0083410	Sjp_0083410		0.0101997	0.267761	12.2829
GO:0032501	multicellular organismal process	Sjp_0047270	Sjp_0047270		0.0101997	0.267761	12.2829
GO:0008104	protein localization	Sjp_0009170	Sjp_0009170		0.0141032	0.267761	4.21128
GO:0008104	protein localization	Sjp_0134640	Sjp_0134640		0.0141032	0.267761	4.21128
GO:0008104	protein localization	Sjp_0080950	Sjp_0080950		0.0141032	0.267761	4.21128
GO:0008104	protein localization	Sjp_0031430	Sjp_0031430		0.0141032	0.267761	4.21128
GO:0040038	polar body extrusion after meiotic divisions	Sjp_0134640	Sjp_0134640		0.0183741	0.267761	9.21218
GO:0040038	polar body extrusion after meiotic divisions	Sjp_0031430	Sjp_0031430		0.0183741	0.267761	9.21218
GO:0016192	vesicle-mediated transport	Sjp_0036440	Sjp_0036440		0.0230564	0.267761	2.69625
GO:0016192	vesicle-mediated transport	Sjp_0030300	Sjp_0030300		0.0230564	0.267761	2.69625
GO:0016192	vesicle-mediated transport	Sjp_0049610	Sjp_0049610		0.0230564	0.267761	2.69625
GO:0016192	vesicle-mediated transport	Sjp_0107170	Sjp_0107170		0.0230564	0.267761	2.69625
GO:0016192	vesicle-mediated transport	Sjp_0077560	Sjp_0077560		0.0230564	0.267761	2.69625
GO:0016192	vesicle-mediated transport	Sjp_0080950	Sjp_0080950		0.0230564	0.267761	2.69625
GO:0051028	mRNA transport	Sjp_0085990	Sjp_0085990		0.0232088	0.267761	8.18861
GO:0051028	mRNA transport	Sjp_0107170	Sjp_0107170		0.0232088	0.267761	8.18861
GO:0016043	cellular component organization	Sjp_0034120	Sjp_0034120		0.0232088	0.267761	8.18861
GO:0016043	cellular component organization	Sjp_0011650	Sjp_0011650		0.0232088	0.267761	8.18861
GO:0048814	regulation of dendrite morphogenesis	Sjp_0134640	Sjp_0134640		0.0260354	0.267761	4.60609
GO:0048814	regulation of dendrite morphogenesis	Sjp_0046120	Sjp_0046120		0.0260354	0.267761	4.60609
GO:0048814	regulation of dendrite morphogenesis	Sjp_0031430	Sjp_0031430		0.0260354	0.267761	4.60609
GO:0036124	histone H3-K9 trimethylation	Sjp_0070020	Sjp_0070020		0.027138	0.267761	36.8487
GO:0042144	vacuole fusion, non-autophagic	Sjp_0077560	Sjp_0077560		0.027138	0.267761	36.8487
GO:0071947	protein deubiquitination involved in ubiquitin-dependent protein catabolic process	Sjp_0035300	Sjp_0035300		0.027138	0.267761	36.8487
GO:0016570	histone modification	Sjp_0099640	Sjp_0099640		0.027138	0.267761	36.8487
GO:0051298	centrosome duplication	Sjp_0013030	Sjp_0013030		0.027138	0.267761	36.8487
GO:0046836	glycolipid transport	Sjp_0058500	Sjp_0058500		0.027138	0.267761	36.8487
GO:0030719	P granule organization	Sjp_0085990	Sjp_0085990		0.027138	0.267761	36.8487
GO:0006626	protein targeting to mitochondrion	Sjp_0016380	Sjp_0016380		0.027138	0.267761	36.8487
GO:0006624	vacuolar protein processing	Sjp_0077560	Sjp_0077560		0.027138	0.267761	36.8487
GO:0007099	centriole replication	Sjp_0013030	Sjp_0013030		0.027138	0.267761	36.8487
GO:0000448	cleavage in ITS2 between 5.8S rRNA and LSU-rRNA of tricistronic rRNA transcript (SSU-rRNA, 5.8S rRNA, LSU-rRNA)	Sjp_0026390	Sjp_0026390		0.027138	0.267761	36.8487
GO:2000311	regulation of alpha-amino-3-hydroxy-5-methyl-4-isoxazole propionate selective glutamate receptor activity	Sjp_0035300	Sjp_0035300		0.027138	0.267761	36.8487
GO:0032513	negative regulation of protein phosphatase type 2B activity	Sjp_0069840	Sjp_0069840		0.027138	0.267761	36.8487
GO:0006348	chromatin silencing at telomere	Sjp_0059210	Sjp_0059210		0.027138	0.267761	36.8487
GO:0042755	eating behavior	Sjp_0047380	Sjp_0047380		0.027138	0.267761	36.8487
GO:0006997	nucleus organization	Sjp_0085990	Sjp_0085990		0.0321647	0.278979	4.25178
GO:0006997	nucleus organization	Sjp_0107170	Sjp_0107170		0.0321647	0.278979	4.25178
GO:0006997	nucleus organization	Sjp_0027070	Sjp_0027070		0.0321647	0.278979	4.25178
GO:0043053	dauer entry	Sjp_0097630	Sjp_0097630		0.0321647	0.278979	4.25178
GO:0043053	dauer entry	Sjp_0026370	Sjp_0026370		0.0321647	0.278979	4.25178
GO:0043053	dauer entry	Sjp_0016380	Sjp_0016380		0.0321647	0.278979	4.25178
GO:0016573	histone acetylation	Sjp_0035050	Sjp_0035050		0.0342268	0.278979	6.69977
GO:0016573	histone acetylation	Sjp_0059210	Sjp_0059210		0.0342268	0.278979	6.69977
GO:0050896	response to stimulus	Sjp_0083410	Sjp_0083410		0.0342268	0.278979	6.69977
GO:0050896	response to stimulus	Sjp_0047270	Sjp_0047270		0.0342268	0.278979	6.69977
GO:0051296	establishment of meiotic spindle orientation	Sjp_0134640	Sjp_0134640		0.0426422	0.278979	3.81194
GO:0051296	establishment of meiotic spindle orientation	Sjp_0046120	Sjp_0046120		0.0426422	0.278979	3.81194
GO:0051296	establishment of meiotic spindle orientation	Sjp_0031430	Sjp_0031430		0.0426422	0.278979	3.81194
GO:0044267	cellular protein metabolic process	Sjp_0035720	Sjp_0035720		0.046862	0.278979	5.66904
GO:0044267	cellular protein metabolic process	Sjp_0013990	Sjp_0013990		0.046862	0.278979	5.66904
GO:0006200	ATP catabolic process	Sjp_0122750	Sjp_0122750		0.0527989	0.278979	1.85273
GO:0006200	ATP catabolic process	Sjp_0009170	Sjp_0009170		0.0527989	0.278979	1.85273
GO:0006200	ATP catabolic process	Sjp_0134640	Sjp_0134640		0.0527989	0.278979	1.85273
GO:0006200	ATP catabolic process	Sjp_0016940	Sjp_0016940		0.0527989	0.278979	1.85273
GO:0006200	ATP catabolic process	Sjp_0013210	Sjp_0013210		0.0527989	0.278979	1.85273
GO:0006200	ATP catabolic process	Sjp_0042060	Sjp_0042060		0.0527989	0.278979	1.85273
GO:0006200	ATP catabolic process	Sjp_0046120	Sjp_0046120		0.0527989	0.278979	1.85273
GO:0006200	ATP catabolic process	Sjp_0049470	Sjp_0049470		0.0527989	0.278979	1.85273
GO:0006200	ATP catabolic process	Sjp_0031430	Sjp_0031430		0.0527989	0.278979	1.85273
GO:0035195	gene silencing by miRNA	Sjp_0100020	Sjp_0100020		0.0535455	0.278979	18.4244
GO:0007500	mesodermal cell fate determination	Sjp_0066350	Sjp_0066350		0.0535455	0.278979	18.4244
GO:2000746	regulation of defecation rhythm	Sjp_0066350	Sjp_0066350		0.0535455	0.278979	18.4244
GO:0031124	mRNA 3'-end processing	Sjp_0074640	Sjp_0074640		0.0535455	0.278979	18.4244
GO:0006679	glucosylceramide biosynthetic process	Sjp_0093880	Sjp_0093880		0.0535455	0.278979	18.4244
GO:0032964	collagen biosynthetic process	Sjp_0033440	Sjp_0033440		0.0535455	0.278979	18.4244
GO:0045814	negative regulation of gene expression, epigenetic	Sjp_0016940	Sjp_0016940		0.0535455	0.278979	18.4244
GO:0051017	actin filament bundle assembly	Sjp_0061050	Sjp_0061050		0.0535455	0.278979	18.4244
GO:0035542	regulation of SNARE complex assembly	Sjp_0077560	Sjp_0077560		0.0535455	0.278979	18.4244
GO:0006784	heme a biosynthetic process	Sjp_0100160	Sjp_0100160		0.0535455	0.278979	18.4244
GO:0045943	positive regulation of transcription from RNA polymerase I promoter	Sjp_0060710	Sjp_0060710		0.0535455	0.278979	18.4244
GO:1990170	stress response to cadmium ion	Sjp_0122750	Sjp_0122750		0.0535455	0.278979	18.4244
GO:0007338	single fertilization	Sjp_0054180	Sjp_0054180		0.0535455	0.278979	18.4244
GO:0042742	defense response to bacterium	Sjp_0044200	Sjp_0044200		0.0535455	0.278979	18.4244
GO:0009887	organ morphogenesis	Sjp_0047380	Sjp_0047380		0.0535455	0.278979	18.4244
GO:0018342	protein prenylation	Sjp_0056380	Sjp_0056380		0.0535455	0.278979	18.4244
GO:0046688	response to copper ion	Sjp_0114920	Sjp_0114920		0.0535455	0.278979	18.4244
GO:0043056	forward locomotion	Sjp_0132970	Sjp_0132970		0.0535455	0.278979	18.4244
GO:0046329	negative regulation of JNK cascade	Sjp_0114920	Sjp_0114920		0.0535455	0.278979	18.4244
GO:0006352	DNA-templated transcription, initiation	Sjp_0035050	Sjp_0035050		0.0537224	0.278979	5.26411
GO:0006352	DNA-templated transcription, initiation	Sjp_0099640	Sjp_0099640		0.0537224	0.278979	5.26411
GO:0006915	apoptotic process	Sjp_0084110	Sjp_0084110		0.0547557	0.279443	1.53138
GO:0006915	apoptotic process	Sjp_0072740	Sjp_0072740		0.0547557	0.279443	1.53138
GO:0006915	apoptotic process	Sjp_0032030	Sjp_0032030		0.0547557	0.279443	1.53138
GO:0006915	apoptotic process	Sjp_0066350	Sjp_0066350		0.0547557	0.279443	1.53138
GO:0006915	apoptotic process	Sjp_0058370	Sjp_0058370		0.0547557	0.279443	1.53138
GO:0006915	apoptotic process	Sjp_0027360	Sjp_0027360		0.0547557	0.279443	1.53138
GO:0006915	apoptotic process	Sjp_0107170	Sjp_0107170		0.0547557	0.279443	1.53138
GO:0006915	apoptotic process	Sjp_0010490	Sjp_0010490		0.0547557	0.279443	1.53138
GO:0006915	apoptotic process	Sjp_0066500	Sjp_0066500		0.0547557	0.279443	1.53138
GO:0006915	apoptotic process	Sjp_0077560	Sjp_0077560		0.0547557	0.279443	1.53138
GO:0006915	apoptotic process	Sjp_0077480	Sjp_0077480		0.0547557	0.279443	1.53138
GO:0006915	apoptotic process	Sjp_0074090	Sjp_0074090		0.0547557	0.279443	1.53138
GO:0006915	apoptotic process	Sjp_0016380	Sjp_0016380		0.0547557	0.279443	1.53138
GO:0006915	apoptotic process	Sjp_0022650	Sjp_0022650		0.0547557	0.279443	1.53138
GO:0006915	apoptotic process	Sjp_0013990	Sjp_0013990		0.0547557	0.279443	1.53138
GO:0006915	apoptotic process	Sjp_0007260	Sjp_0007260		0.0547557	0.279443	1.53138
GO:0048489	synaptic vesicle transport	Sjp_0134640	Sjp_0134640		0.0589295	0.295646	3.34989
GO:0048489	synaptic vesicle transport	Sjp_0046120	Sjp_0046120		0.0589295	0.295646	3.34989
GO:0048489	synaptic vesicle transport	Sjp_0031430	Sjp_0031430		0.0589295	0.295646	3.34989
GO:0002119	nematode larval development	Sjp_0008230	Sjp_0008230		0.061086	0.301358	1.22922
GO:0002119	nematode larval development	Sjp_0036440	Sjp_0036440		0.061086	0.301358	1.22922
GO:0002119	nematode larval development	Sjp_0034270	Sjp_0034270		0.061086	0.301358	1.22922
GO:0002119	nematode larval development	Sjp_0044200	Sjp_0044200		0.061086	0.301358	1.22922
GO:0002119	nematode larval development	Sjp_0114920	Sjp_0114920		0.061086	0.301358	1.22922
GO:0002119	nematode larval development	Sjp_0060710	Sjp_0060710		0.061086	0.301358	1.22922
GO:0002119	nematode larval development	Sjp_0072740	Sjp_0072740		0.061086	0.301358	1.22922
GO:0002119	nematode larval development	Sjp_0037780	Sjp_0037780		0.061086	0.301358	1.22922
GO:0002119	nematode larval development	Sjp_0085990	Sjp_0085990		0.061086	0.301358	1.22922
GO:0002119	nematode larval development	Sjp_0056380	Sjp_0056380		0.061086	0.301358	1.22922
GO:0002119	nematode larval development	Sjp_0033440	Sjp_0033440		0.061086	0.301358	1.22922
GO:0002119	nematode larval development	Sjp_0097630	Sjp_0097630		0.061086	0.301358	1.22922
GO:0002119	nematode larval development	Sjp_0132650	Sjp_0132650		0.061086	0.301358	1.22922
GO:0002119	nematode larval development	Sjp_0052790	Sjp_0052790		0.061086	0.301358	1.22922
GO:0002119	nematode larval development	Sjp_0035720	Sjp_0035720		0.061086	0.301358	1.22922
GO:0002119	nematode larval development	Sjp_0058370	Sjp_0058370		0.061086	0.301358	1.22922
GO:0002119	nematode larval development	Sjp_0027360	Sjp_0027360		0.061086	0.301358	1.22922
GO:0002119	nematode larval development	Sjp_0042060	Sjp_0042060		0.061086	0.301358	1.22922
GO:0002119	nematode larval development	Sjp_0021280	Sjp_0021280		0.061086	0.301358	1.22922
GO:0002119	nematode larval development	Sjp_0129610	Sjp_0129610		0.061086	0.301358	1.22922
GO:0002119	nematode larval development	Sjp_0030640	Sjp_0030640		0.061086	0.301358	1.22922
GO:0002119	nematode larval development	Sjp_0046120	Sjp_0046120		0.061086	0.301358	1.22922
GO:0002119	nematode larval development	Sjp_0107170	Sjp_0107170		0.061086	0.301358	1.22922
GO:0002119	nematode larval development	Sjp_0010490	Sjp_0010490		0.061086	0.301358	1.22922
GO:0002119	nematode larval development	Sjp_0066500	Sjp_0066500		0.061086	0.301358	1.22922
GO:0002119	nematode larval development	Sjp_0077560	Sjp_0077560		0.061086	0.301358	1.22922
GO:0002119	nematode larval development	Sjp_0077480	Sjp_0077480		0.061086	0.301358	1.22922
GO:0002119	nematode larval development	Sjp_0074090	Sjp_0074090		0.061086	0.301358	1.22922
GO:0002119	nematode larval development	Sjp_0021790	Sjp_0021790		0.061086	0.301358	1.22922
GO:0002119	nematode larval development	Sjp_0035050	Sjp_0035050		0.061086	0.301358	1.22922
GO:0002119	nematode larval development	Sjp_0047670	Sjp_0047670		0.061086	0.301358	1.22922
GO:0002119	nematode larval development	Sjp_0049470	Sjp_0049470		0.061086	0.301358	1.22922
GO:0002119	nematode larval development	Sjp_0016460	Sjp_0016460		0.061086	0.301358	1.22922
GO:0002119	nematode larval development	Sjp_0016380	Sjp_0016380		0.061086	0.301358	1.22922
GO:0002119	nematode larval development	Sjp_0022650	Sjp_0022650		0.061086	0.301358	1.22922
GO:0002119	nematode larval development	Sjp_0047380	Sjp_0047380		0.061086	0.301358	1.22922
GO:0002119	nematode larval development	Sjp_0034120	Sjp_0034120		0.061086	0.301358	1.22922
GO:0002119	nematode larval development	Sjp_0013990	Sjp_0013990		0.061086	0.301358	1.22922
GO:0002119	nematode larval development	Sjp_0000290	Sjp_0000290		0.061086	0.301358	1.22922
GO:0002119	nematode larval development	Sjp_0043690	Sjp_0043690		0.061086	0.301358	1.22922
GO:0002119	nematode larval development	Sjp_0007260	Sjp_0007260		0.061086	0.301358	1.22922
GO:0002119	nematode larval development	Sjp_0011650	Sjp_0011650		0.061086	0.301358	1.22922
GO:0002119	nematode larval development	Sjp_0061050	Sjp_0061050		0.061086	0.301358	1.22922
GO:0002119	nematode larval development	Sjp_0057160	Sjp_0057160		0.061086	0.301358	1.22922
GO:0007018	microtubule-based movement	Sjp_0009170	Sjp_0009170		0.0643061	0.312043	2.63205
GO:0007018	microtubule-based movement	Sjp_0134640	Sjp_0134640		0.0643061	0.312043	2.63205
GO:0007018	microtubule-based movement	Sjp_0046120	Sjp_0046120		0.0643061	0.312043	2.63205
GO:0007018	microtubule-based movement	Sjp_0031430	Sjp_0031430		0.0643061	0.312043	2.63205
GO:0007186	G-protein coupled receptor signaling pathway	Sjp_0039600	Sjp_0039600		0.0678043	0.323711	2.27461
GO:0007186	G-protein coupled receptor signaling pathway	Sjp_0088520	Sjp_0088520		0.0678043	0.323711	2.27461
GO:0007186	G-protein coupled receptor signaling pathway	Sjp_0082650	Sjp_0082650		0.0678043	0.323711	2.27461
GO:0007186	G-protein coupled receptor signaling pathway	Sjp_0050540	Sjp_0050540		0.0678043	0.323711	2.27461
GO:0007186	G-protein coupled receptor signaling pathway	Sjp_0006370	Sjp_0006370		0.0678043	0.323711	2.27461
GO:0000188	inactivation of MAPK activity	Sjp_0114920	Sjp_0114920		0.0792421	0.325128	12.2829
GO:0042274	ribosomal small subunit biogenesis	Sjp_0074090	Sjp_0074090		0.0792421	0.325128	12.2829
GO:0008203	cholesterol metabolic process	Sjp_0004410	Sjp_0004410		0.0792421	0.325128	12.2829
GO:0051169	nuclear transport	Sjp_0107170	Sjp_0107170		0.0792421	0.325128	12.2829
GO:0051966	regulation of synaptic transmission, glutamatergic	Sjp_0088520	Sjp_0088520		0.0792421	0.325128	12.2829
GO:0051177	meiotic sister chromatid cohesion	Sjp_0033600	Sjp_0033600		0.0792421	0.325128	12.2829
GO:0030155	regulation of cell adhesion	Sjp_0049610	Sjp_0049610		0.0792421	0.325128	12.2829
GO:0051259	protein oligomerization	Sjp_0008430	Sjp_0008430		0.0792421	0.325128	12.2829
GO:0007196	adenylate cyclase-inhibiting G-protein coupled glutamate receptor signaling pathway	Sjp_0088520	Sjp_0088520		0.0792421	0.325128	12.2829
GO:0010973	positive regulation of barrier septum assembly	Sjp_0107170	Sjp_0107170		0.0792421	0.325128	12.2829
GO:0032940	secretion by cell	Sjp_0033440	Sjp_0033440		0.0825702	0.325128	2.41631
GO:0032940	secretion by cell	Sjp_0058370	Sjp_0058370		0.0825702	0.325128	2.41631
GO:0032940	secretion by cell	Sjp_0107170	Sjp_0107170		0.0825702	0.325128	2.41631
GO:0032940	secretion by cell	Sjp_0007260	Sjp_0007260		0.0825702	0.325128	2.41631
GO:0010951	negative regulation of endopeptidase activity	Sjp_0003220	Sjp_0003220		0.0842418	0.325128	4.0943
GO:0010951	negative regulation of endopeptidase activity	Sjp_0011260	Sjp_0011260		0.0842418	0.325128	4.0943
GO:0006412	translation	Sjp_0084110	Sjp_0084110		0.0868941	0.325128	1.74432
GO:0006412	translation	Sjp_0042060	Sjp_0042060		0.0868941	0.325128	1.74432
GO:0006412	translation	Sjp_0021280	Sjp_0021280		0.0868941	0.325128	1.74432
GO:0006412	translation	Sjp_0129610	Sjp_0129610		0.0868941	0.325128	1.74432
GO:0006412	translation	Sjp_0066500	Sjp_0066500		0.0868941	0.325128	1.74432
GO:0006412	translation	Sjp_0077480	Sjp_0077480		0.0868941	0.325128	1.74432
GO:0006412	translation	Sjp_0074090	Sjp_0074090		0.0868941	0.325128	1.74432
GO:0006412	translation	Sjp_0047670	Sjp_0047670		0.0868941	0.325128	1.74432
GO:0016358	dendrite development	Sjp_0134640	Sjp_0134640		0.0879635	0.325128	2.83452
GO:0016358	dendrite development	Sjp_0049730	Sjp_0049730		0.0879635	0.325128	2.83452
GO:0016358	dendrite development	Sjp_0031430	Sjp_0031430		0.0879635	0.325128	2.83452
GO:0006888	ER to Golgi vesicle-mediated transport	Sjp_0036440	Sjp_0036440		0.0925352	0.325128	3.87881
GO:0006888	ER to Golgi vesicle-mediated transport	Sjp_0007260	Sjp_0007260		0.0925352	0.325128	3.87881
GO:0007413	axonal fasciculation	Sjp_0134640	Sjp_0134640		0.0932958	0.325128	2.76366
GO:0007413	axonal fasciculation	Sjp_0084530	Sjp_0084530		0.0932958	0.325128	2.76366
GO:0007413	axonal fasciculation	Sjp_0031430	Sjp_0031430		0.0932958	0.325128	2.76366
GO:0009792	embryo development ending in birth or egg hatching	Sjp_0008230	Sjp_0008230		0.0941071	0.325128	1.15678
GO:0009792	embryo development ending in birth or egg hatching	Sjp_0034270	Sjp_0034270		0.0941071	0.325128	1.15678
GO:0009792	embryo development ending in birth or egg hatching	Sjp_0044200	Sjp_0044200		0.0941071	0.325128	1.15678
GO:0009792	embryo development ending in birth or egg hatching	Sjp_0048100	Sjp_0048100		0.0941071	0.325128	1.15678
GO:0009792	embryo development ending in birth or egg hatching	Sjp_0114920	Sjp_0114920		0.0941071	0.325128	1.15678
GO:0009792	embryo development ending in birth or egg hatching	Sjp_0060710	Sjp_0060710		0.0941071	0.325128	1.15678
GO:0009792	embryo development ending in birth or egg hatching	Sjp_0072740	Sjp_0072740		0.0941071	0.325128	1.15678
GO:0009792	embryo development ending in birth or egg hatching	Sjp_0032030	Sjp_0032030		0.0941071	0.325128	1.15678
GO:0009792	embryo development ending in birth or egg hatching	Sjp_0037780	Sjp_0037780		0.0941071	0.325128	1.15678
GO:0009792	embryo development ending in birth or egg hatching	Sjp_0085990	Sjp_0085990		0.0941071	0.325128	1.15678
GO:0009792	embryo development ending in birth or egg hatching	Sjp_0066350	Sjp_0066350		0.0941071	0.325128	1.15678
GO:0009792	embryo development ending in birth or egg hatching	Sjp_0056380	Sjp_0056380		0.0941071	0.325128	1.15678
GO:0009792	embryo development ending in birth or egg hatching	Sjp_0033440	Sjp_0033440		0.0941071	0.325128	1.15678
GO:0009792	embryo development ending in birth or egg hatching	Sjp_0064530	Sjp_0064530		0.0941071	0.325128	1.15678
GO:0009792	embryo development ending in birth or egg hatching	Sjp_0054180	Sjp_0054180		0.0941071	0.325128	1.15678
GO:0009792	embryo development ending in birth or egg hatching	Sjp_0134640	Sjp_0134640		0.0941071	0.325128	1.15678
GO:0009792	embryo development ending in birth or egg hatching	Sjp_0132650	Sjp_0132650		0.0941071	0.325128	1.15678
GO:0009792	embryo development ending in birth or egg hatching	Sjp_0055140	Sjp_0055140		0.0941071	0.325128	1.15678
GO:0009792	embryo development ending in birth or egg hatching	Sjp_0052790	Sjp_0052790		0.0941071	0.325128	1.15678
GO:0009792	embryo development ending in birth or egg hatching	Sjp_0016940	Sjp_0016940		0.0941071	0.325128	1.15678
GO:0009792	embryo development ending in birth or egg hatching	Sjp_0035720	Sjp_0035720		0.0941071	0.325128	1.15678
GO:0009792	embryo development ending in birth or egg hatching	Sjp_0058370	Sjp_0058370		0.0941071	0.325128	1.15678
GO:0009792	embryo development ending in birth or egg hatching	Sjp_0027360	Sjp_0027360		0.0941071	0.325128	1.15678
GO:0009792	embryo development ending in birth or egg hatching	Sjp_0042060	Sjp_0042060		0.0941071	0.325128	1.15678
GO:0009792	embryo development ending in birth or egg hatching	Sjp_0021280	Sjp_0021280		0.0941071	0.325128	1.15678
GO:0009792	embryo development ending in birth or egg hatching	Sjp_0030640	Sjp_0030640		0.0941071	0.325128	1.15678
GO:0009792	embryo development ending in birth or egg hatching	Sjp_0046120	Sjp_0046120		0.0941071	0.325128	1.15678
GO:0009792	embryo development ending in birth or egg hatching	Sjp_0028600	Sjp_0028600		0.0941071	0.325128	1.15678
GO:0009792	embryo development ending in birth or egg hatching	Sjp_0107170	Sjp_0107170		0.0941071	0.325128	1.15678
GO:0009792	embryo development ending in birth or egg hatching	Sjp_0010490	Sjp_0010490		0.0941071	0.325128	1.15678
GO:0009792	embryo development ending in birth or egg hatching	Sjp_0100020	Sjp_0100020		0.0941071	0.325128	1.15678
GO:0009792	embryo development ending in birth or egg hatching	Sjp_0066500	Sjp_0066500		0.0941071	0.325128	1.15678
GO:0009792	embryo development ending in birth or egg hatching	Sjp_0077560	Sjp_0077560		0.0941071	0.325128	1.15678
GO:0009792	embryo development ending in birth or egg hatching	Sjp_0077480	Sjp_0077480		0.0941071	0.325128	1.15678
GO:0009792	embryo development ending in birth or egg hatching	Sjp_0035050	Sjp_0035050		0.0941071	0.325128	1.15678
GO:0009792	embryo development ending in birth or egg hatching	Sjp_0047670	Sjp_0047670		0.0941071	0.325128	1.15678
GO:0009792	embryo development ending in birth or egg hatching	Sjp_0022920	Sjp_0022920		0.0941071	0.325128	1.15678
GO:0009792	embryo development ending in birth or egg hatching	Sjp_0033600	Sjp_0033600		0.0941071	0.325128	1.15678
GO:0009792	embryo development ending in birth or egg hatching	Sjp_0049470	Sjp_0049470		0.0941071	0.325128	1.15678
GO:0009792	embryo development ending in birth or egg hatching	Sjp_0016460	Sjp_0016460		0.0941071	0.325128	1.15678
GO:0009792	embryo development ending in birth or egg hatching	Sjp_0049630	Sjp_0049630		0.0941071	0.325128	1.15678
GO:0009792	embryo development ending in birth or egg hatching	Sjp_0016380	Sjp_0016380		0.0941071	0.325128	1.15678
GO:0009792	embryo development ending in birth or egg hatching	Sjp_0022650	Sjp_0022650		0.0941071	0.325128	1.15678
GO:0009792	embryo development ending in birth or egg hatching	Sjp_0034120	Sjp_0034120		0.0941071	0.325128	1.15678
GO:0009792	embryo development ending in birth or egg hatching	Sjp_0013990	Sjp_0013990		0.0941071	0.325128	1.15678
GO:0009792	embryo development ending in birth or egg hatching	Sjp_0000290	Sjp_0000290		0.0941071	0.325128	1.15678
GO:0009792	embryo development ending in birth or egg hatching	Sjp_0043690	Sjp_0043690		0.0941071	0.325128	1.15678
GO:0009792	embryo development ending in birth or egg hatching	Sjp_0007260	Sjp_0007260		0.0941071	0.325128	1.15678
GO:0009792	embryo development ending in birth or egg hatching	Sjp_0011650	Sjp_0011650		0.0941071	0.325128	1.15678
GO:0009792	embryo development ending in birth or egg hatching	Sjp_0080950	Sjp_0080950		0.0941071	0.325128	1.15678
GO:0009792	embryo development ending in birth or egg hatching	Sjp_0061050	Sjp_0061050		0.0941071	0.325128	1.15678
GO:0009792	embryo development ending in birth or egg hatching	Sjp_0031430	Sjp_0031430		0.0941071	0.325128	1.15678
GO:0009792	embryo development ending in birth or egg hatching	Sjp_0027070	Sjp_0027070		0.0941071	0.325128	1.15678
GO:0009792	embryo development ending in birth or egg hatching	Sjp_0057160	Sjp_0057160		0.0941071	0.325128	1.15678
GO:0009792	embryo development ending in birth or egg hatching	Sjp_0059210	Sjp_0059210		0.0941071	0.325128	1.15678
GO:0006457	protein folding	Sjp_0008430	Sjp_0008430		0.0988279	0.325128	2.26761
GO:0006457	protein folding	Sjp_0035720	Sjp_0035720		0.0988279	0.325128	2.26761
GO:0006457	protein folding	Sjp_0030640	Sjp_0030640		0.0988279	0.325128	2.26761
GO:0006457	protein folding	Sjp_0013990	Sjp_0013990		0.0988279	0.325128	2.26761
GO:0008356	asymmetric cell division	Sjp_0066350	Sjp_0066350		0.101055	0.325128	3.68487
GO:0008356	asymmetric cell division	Sjp_0054180	Sjp_0054180		0.101055	0.325128	3.68487
GO:0015672	monovalent inorganic cation transport	Sjp_0016460	Sjp_0016460		0.104247	0.325128	9.21218
GO:0006269	DNA replication, synthesis of RNA primer	Sjp_0022920	Sjp_0022920		0.104247	0.325128	9.21218
GO:0000042	protein targeting to Golgi	Sjp_0050490	Sjp_0050490		0.104247	0.325128	9.21218
GO:0010884	positive regulation of lipid storage	Sjp_0088520	Sjp_0088520		0.104247	0.325128	9.21218
GO:0019722	calcium-mediated signaling	Sjp_0069840	Sjp_0069840		0.104247	0.325128	9.21218
GO:0007064	mitotic sister chromatid cohesion	Sjp_0033600	Sjp_0033600		0.104247	0.325128	9.21218
GO:0006623	protein targeting to vacuole	Sjp_0077560	Sjp_0077560		0.104247	0.325128	9.21218
GO:0006865	amino acid transport	Sjp_0083100	Sjp_0083100		0.104247	0.325128	9.21218
GO:0032467	positive regulation of cytokinesis	Sjp_0072740	Sjp_0072740		0.104247	0.325128	9.21218
GO:0097359	UDP-glucosylation	Sjp_0033440	Sjp_0033440		0.104247	0.325128	9.21218
GO:0010248	establishment or maintenance of transmembrane electrochemical gradient	Sjp_0016460	Sjp_0016460		0.104247	0.325128	9.21218
GO:0007211	octopamine or tyramine signaling pathway	Sjp_0082650	Sjp_0082650		0.104247	0.325128	9.21218
GO:0007346	regulation of mitotic cell cycle	Sjp_0048100	Sjp_0048100		0.104247	0.325128	9.21218
GO:0042254	ribosome biogenesis	Sjp_0060710	Sjp_0060710		0.104349	0.325128	2.63205
GO:0042254	ribosome biogenesis	Sjp_0051430	Sjp_0051430		0.104349	0.325128	2.63205
GO:0042254	ribosome biogenesis	Sjp_0061050	Sjp_0061050		0.104349	0.325128	2.63205
GO:0006952	defense response	Sjp_0044200	Sjp_0044200		0.109782	0.338495	3.5094
GO:0006952	defense response	Sjp_0114920	Sjp_0114920		0.109782	0.338495	3.5094
GO:0007165	signal transduction	Sjp_0039600	Sjp_0039600		0.111578	0.340486	1.64687
GO:0007165	signal transduction	Sjp_0088520	Sjp_0088520		0.111578	0.340486	1.64687
GO:0007165	signal transduction	Sjp_0055300	Sjp_0055300		0.111578	0.340486	1.64687
GO:0007165	signal transduction	Sjp_0064530	Sjp_0064530		0.111578	0.340486	1.64687
GO:0007165	signal transduction	Sjp_0082650	Sjp_0082650		0.111578	0.340486	1.64687
GO:0007165	signal transduction	Sjp_0049730	Sjp_0049730		0.111578	0.340486	1.64687
GO:0007165	signal transduction	Sjp_0083410	Sjp_0083410		0.111578	0.340486	1.64687
GO:0007165	signal transduction	Sjp_0047270	Sjp_0047270		0.111578	0.340486	1.64687
GO:0040039	inductive cell migration	Sjp_0039600	Sjp_0039600		0.122691	0.352398	1.76874
GO:0040039	inductive cell migration	Sjp_0085990	Sjp_0085990		0.122691	0.352398	1.76874
GO:0040039	inductive cell migration	Sjp_0035720	Sjp_0035720		0.122691	0.352398	1.76874
GO:0040039	inductive cell migration	Sjp_0022650	Sjp_0022650		0.122691	0.352398	1.76874
GO:0040039	inductive cell migration	Sjp_0034120	Sjp_0034120		0.122691	0.352398	1.76874
GO:0040039	inductive cell migration	Sjp_0011650	Sjp_0011650		0.122691	0.352398	1.76874
GO:0060471	cortical granule exocytosis	Sjp_0072740	Sjp_0072740		0.128578	0.352398	7.36975
GO:0007266	Rho protein signal transduction	Sjp_0010490	Sjp_0010490		0.128578	0.352398	7.36975
GO:0010085	polarity specification of proximal/distal axis	Sjp_0066350	Sjp_0066350		0.128578	0.352398	7.36975
GO:0007369	gastrulation	Sjp_0054180	Sjp_0054180		0.128578	0.352398	7.36975
GO:0045684	positive regulation of epidermis development	Sjp_0097630	Sjp_0097630		0.128578	0.352398	7.36975
GO:0040032	post-embryonic body morphogenesis	Sjp_0013990	Sjp_0013990		0.128578	0.352398	7.36975
GO:0002181	cytoplasmic translation	Sjp_0066500	Sjp_0066500		0.128578	0.352398	7.36975
GO:0006431	methionyl-tRNA aminoacylation	Sjp_0047670	Sjp_0047670		0.128578	0.352398	7.36975
GO:1903355	negative regulation of distal tip cell migration	Sjp_0097630	Sjp_0097630		0.128578	0.352398	7.36975
GO:0048869	cellular developmental process	Sjp_0097630	Sjp_0097630		0.128578	0.352398	7.36975
GO:0042391	regulation of membrane potential	Sjp_0055300	Sjp_0055300		0.137043	0.372155	3.07073
GO:0042391	regulation of membrane potential	Sjp_0016460	Sjp_0016460		0.137043	0.372155	3.07073
GO:0033564	anterior/posterior axon guidance	Sjp_0050540	Sjp_0050540		0.146437	0.383375	2.9479
GO:0033564	anterior/posterior axon guidance	Sjp_0006370	Sjp_0006370		0.146437	0.383375	2.9479
GO:0008593	regulation of Notch signaling pathway	Sjp_0036440	Sjp_0036440		0.152253	0.383375	6.14146
GO:0009411	response to UV	Sjp_0044200	Sjp_0044200		0.152253	0.383375	6.14146
GO:0001508	action potential	Sjp_0016460	Sjp_0016460		0.152253	0.383375	6.14146
GO:0046716	muscle cell cellular homeostasis	Sjp_0132970	Sjp_0132970		0.152253	0.383375	6.14146
GO:0007506	gonadal mesoderm development	Sjp_0054180	Sjp_0054180		0.152253	0.383375	6.14146
GO:0015870	acetylcholine transport	Sjp_0132970	Sjp_0132970		0.152253	0.383375	6.14146
GO:0042074	cell migration involved in gastrulation	Sjp_0048100	Sjp_0048100		0.152253	0.383375	6.14146
GO:0040011	locomotion	Sjp_0036440	Sjp_0036440		0.152832	0.383375	1.20475
GO:0040011	locomotion	Sjp_0034270	Sjp_0034270		0.152832	0.383375	1.20475
GO:0040011	locomotion	Sjp_0044200	Sjp_0044200		0.152832	0.383375	1.20475
GO:0040011	locomotion	Sjp_0060710	Sjp_0060710		0.152832	0.383375	1.20475
GO:0040011	locomotion	Sjp_0037780	Sjp_0037780		0.152832	0.383375	1.20475
GO:0040011	locomotion	Sjp_0056380	Sjp_0056380		0.152832	0.383375	1.20475
GO:0040011	locomotion	Sjp_0064530	Sjp_0064530		0.152832	0.383375	1.20475
GO:0040011	locomotion	Sjp_0134640	Sjp_0134640		0.152832	0.383375	1.20475
GO:0040011	locomotion	Sjp_0097630	Sjp_0097630		0.152832	0.383375	1.20475
GO:0040011	locomotion	Sjp_0018470	Sjp_0018470		0.152832	0.383375	1.20475
GO:0040011	locomotion	Sjp_0049730	Sjp_0049730		0.152832	0.383375	1.20475
GO:0040011	locomotion	Sjp_0132650	Sjp_0132650		0.152832	0.383375	1.20475
GO:0040011	locomotion	Sjp_0035720	Sjp_0035720		0.152832	0.383375	1.20475
GO:0040011	locomotion	Sjp_0042060	Sjp_0042060		0.152832	0.383375	1.20475
GO:0040011	locomotion	Sjp_0028600	Sjp_0028600		0.152832	0.383375	1.20475
GO:0040011	locomotion	Sjp_0107170	Sjp_0107170		0.152832	0.383375	1.20475
GO:0040011	locomotion	Sjp_0021790	Sjp_0021790		0.152832	0.383375	1.20475
GO:0040011	locomotion	Sjp_0035050	Sjp_0035050		0.152832	0.383375	1.20475
GO:0040011	locomotion	Sjp_0033600	Sjp_0033600		0.152832	0.383375	1.20475
GO:0040011	locomotion	Sjp_0003220	Sjp_0003220		0.152832	0.383375	1.20475
GO:0040011	locomotion	Sjp_0022650	Sjp_0022650		0.152832	0.383375	1.20475
GO:0040011	locomotion	Sjp_0034120	Sjp_0034120		0.152832	0.383375	1.20475
GO:0040011	locomotion	Sjp_0000290	Sjp_0000290		0.152832	0.383375	1.20475
GO:0040011	locomotion	Sjp_0011650	Sjp_0011650		0.152832	0.383375	1.20475
GO:0040011	locomotion	Sjp_0080950	Sjp_0080950		0.152832	0.383375	1.20475
GO:0040011	locomotion	Sjp_0031430	Sjp_0031430		0.152832	0.383375	1.20475
GO:0040011	locomotion	Sjp_0027070	Sjp_0027070		0.152832	0.383375	1.20475
GO:0040011	locomotion	Sjp_0057160	Sjp_0057160		0.152832	0.383375	1.20475
GO:0040011	locomotion	Sjp_0011260	Sjp_0011260		0.152832	0.383375	1.20475
GO:0050790	regulation of catalytic activity	Sjp_0025240	Sjp_0025240		0.15596	0.384701	2.83452
GO:0050790	regulation of catalytic activity	Sjp_0030640	Sjp_0030640		0.15596	0.384701	2.83452
GO:0040013	negative regulation of locomotion	Sjp_0039600	Sjp_0039600		0.15596	0.384701	2.83452
GO:0040013	negative regulation of locomotion	Sjp_0064530	Sjp_0064530		0.15596	0.384701	2.83452
GO:0006413	translational initiation	Sjp_0084110	Sjp_0084110		0.165598	0.402325	2.72954
GO:0006413	translational initiation	Sjp_0042060	Sjp_0042060		0.165598	0.402325	2.72954
GO:0009311	oligosaccharide metabolic process	Sjp_0060870	Sjp_0060870		0.175291	0.402325	5.26411
GO:0000187	activation of MAPK activity	Sjp_0027360	Sjp_0027360		0.175291	0.402325	5.26411
GO:0000160	phosphorelay signal transduction system	Sjp_0055300	Sjp_0055300		0.175291	0.402325	5.26411
GO:0009786	regulation of asymmetric cell division	Sjp_0066350	Sjp_0066350		0.175291	0.402325	5.26411
GO:0007622	rhythmic behavior	Sjp_0127420	Sjp_0127420		0.175291	0.402325	5.26411
GO:0032012	regulation of ARF protein signal transduction	Sjp_0049610	Sjp_0049610		0.175291	0.402325	5.26411
GO:0007156	homophilic cell adhesion via plasma membrane adhesion molecules	Sjp_0050540	Sjp_0050540		0.175338	0.402325	2.63205
GO:0007156	homophilic cell adhesion via plasma membrane adhesion molecules	Sjp_0006370	Sjp_0006370		0.175338	0.402325	2.63205
GO:0007635	chemosensory behavior	Sjp_0009170	Sjp_0009170		0.175338	0.402325	2.63205
GO:0007635	chemosensory behavior	Sjp_0055300	Sjp_0055300		0.175338	0.402325	2.63205
GO:0000132	establishment of mitotic spindle orientation	Sjp_0048100	Sjp_0048100		0.185167	0.418566	2.54129
GO:0000132	establishment of mitotic spindle orientation	Sjp_0064530	Sjp_0064530		0.185167	0.418566	2.54129
GO:0010171	body morphogenesis	Sjp_0037780	Sjp_0037780		0.185511	0.418566	1.31603
GO:0010171	body morphogenesis	Sjp_0033440	Sjp_0033440		0.185511	0.418566	1.31603
GO:0010171	body morphogenesis	Sjp_0054180	Sjp_0054180		0.185511	0.418566	1.31603
GO:0010171	body morphogenesis	Sjp_0134640	Sjp_0134640		0.185511	0.418566	1.31603
GO:0010171	body morphogenesis	Sjp_0097630	Sjp_0097630		0.185511	0.418566	1.31603
GO:0010171	body morphogenesis	Sjp_0049730	Sjp_0049730		0.185511	0.418566	1.31603
GO:0010171	body morphogenesis	Sjp_0028600	Sjp_0028600		0.185511	0.418566	1.31603
GO:0010171	body morphogenesis	Sjp_0107170	Sjp_0107170		0.185511	0.418566	1.31603
GO:0010171	body morphogenesis	Sjp_0010490	Sjp_0010490		0.185511	0.418566	1.31603
GO:0010171	body morphogenesis	Sjp_0035050	Sjp_0035050		0.185511	0.418566	1.31603
GO:0010171	body morphogenesis	Sjp_0022650	Sjp_0022650		0.185511	0.418566	1.31603
GO:0010171	body morphogenesis	Sjp_0013990	Sjp_0013990		0.185511	0.418566	1.31603
GO:0010171	body morphogenesis	Sjp_0031430	Sjp_0031430		0.185511	0.418566	1.31603
GO:0007411	axon guidance	Sjp_0134640	Sjp_0134640		0.186658	0.418566	2.00993
GO:0007411	axon guidance	Sjp_0049730	Sjp_0049730		0.186658	0.418566	2.00993
GO:0007411	axon guidance	Sjp_0031430	Sjp_0031430		0.186658	0.418566	2.00993
GO:0007218	neuropeptide signaling pathway	Sjp_0050540	Sjp_0050540		0.195074	0.430214	2.45658
GO:0007218	neuropeptide signaling pathway	Sjp_0006370	Sjp_0006370		0.195074	0.430214	2.45658
GO:0015718	monocarboxylic acid transport	Sjp_0006650	Sjp_0006650		0.197708	0.430214	4.60609
GO:0009880	embryonic pattern specification	Sjp_0066350	Sjp_0066350		0.197708	0.430214	4.60609
GO:0016042	lipid catabolic process	Sjp_0004410	Sjp_0004410		0.197708	0.430214	4.60609
GO:0007275	multicellular organismal development	Sjp_0048100	Sjp_0048100		0.200238	0.430214	1.33334
GO:0007275	multicellular organismal development	Sjp_0009170	Sjp_0009170		0.200238	0.430214	1.33334
GO:0007275	multicellular organismal development	Sjp_0066350	Sjp_0066350		0.200238	0.430214	1.33334
GO:0007275	multicellular organismal development	Sjp_0009580	Sjp_0009580		0.200238	0.430214	1.33334
GO:0007275	multicellular organismal development	Sjp_0054180	Sjp_0054180		0.200238	0.430214	1.33334
GO:0007275	multicellular organismal development	Sjp_0097630	Sjp_0097630		0.200238	0.430214	1.33334
GO:0007275	multicellular organismal development	Sjp_0016940	Sjp_0016940		0.200238	0.430214	1.33334
GO:0007275	multicellular organismal development	Sjp_0027360	Sjp_0027360		0.200238	0.430214	1.33334
GO:0007275	multicellular organismal development	Sjp_0010490	Sjp_0010490		0.200238	0.430214	1.33334
GO:0007275	multicellular organismal development	Sjp_0021790	Sjp_0021790		0.200238	0.430214	1.33334
GO:0007275	multicellular organismal development	Sjp_0022650	Sjp_0022650		0.200238	0.430214	1.33334
GO:0006813	potassium ion transport	Sjp_0055300	Sjp_0055300		0.200573	0.430214	1.93941
GO:0006813	potassium ion transport	Sjp_0016460	Sjp_0016460		0.200573	0.430214	1.93941
GO:0006813	potassium ion transport	Sjp_0046400	Sjp_0046400		0.200573	0.430214	1.93941
GO:0040010	positive regulation of growth rate	Sjp_0083410	Sjp_0083410		0.205047	0.434514	2.37734
GO:0040010	positive regulation of growth rate	Sjp_0047270	Sjp_0047270		0.205047	0.434514	2.37734
GO:0006357	regulation of transcription from RNA polymerase II promoter	Sjp_0066350	Sjp_0066350		0.207623	0.434514	1.90597
GO:0006357	regulation of transcription from RNA polymerase II promoter	Sjp_0021790	Sjp_0021790		0.207623	0.434514	1.90597
GO:0006357	regulation of transcription from RNA polymerase II promoter	Sjp_0047380	Sjp_0047380		0.207623	0.434514	1.90597
GO:0008340	determination of adult lifespan	Sjp_0008230	Sjp_0008230		0.213214	0.434514	1.24122
GO:0008340	determination of adult lifespan	Sjp_0034270	Sjp_0034270		0.213214	0.434514	1.24122
GO:0008340	determination of adult lifespan	Sjp_0044200	Sjp_0044200		0.213214	0.434514	1.24122
GO:0008340	determination of adult lifespan	Sjp_0056380	Sjp_0056380		0.213214	0.434514	1.24122
GO:0008340	determination of adult lifespan	Sjp_0097630	Sjp_0097630		0.213214	0.434514	1.24122
GO:0008340	determination of adult lifespan	Sjp_0055140	Sjp_0055140		0.213214	0.434514	1.24122
GO:0008340	determination of adult lifespan	Sjp_0027360	Sjp_0027360		0.213214	0.434514	1.24122
GO:0008340	determination of adult lifespan	Sjp_0042060	Sjp_0042060		0.213214	0.434514	1.24122
GO:0008340	determination of adult lifespan	Sjp_0028600	Sjp_0028600		0.213214	0.434514	1.24122
GO:0008340	determination of adult lifespan	Sjp_0010490	Sjp_0010490		0.213214	0.434514	1.24122
GO:0008340	determination of adult lifespan	Sjp_0077480	Sjp_0077480		0.213214	0.434514	1.24122
GO:0008340	determination of adult lifespan	Sjp_0074090	Sjp_0074090		0.213214	0.434514	1.24122
GO:0008340	determination of adult lifespan	Sjp_0047670	Sjp_0047670		0.213214	0.434514	1.24122
GO:0008340	determination of adult lifespan	Sjp_0049470	Sjp_0049470		0.213214	0.434514	1.24122
GO:0008340	determination of adult lifespan	Sjp_0013990	Sjp_0013990		0.213214	0.434514	1.24122
GO:0008340	determination of adult lifespan	Sjp_0070020	Sjp_0070020		0.213214	0.434514	1.24122
GO:0023014	signal transduction by phosphorylation	Sjp_0025240	Sjp_0025240		0.215076	0.434514	2.30305
GO:0023014	signal transduction by phosphorylation	Sjp_0055300	Sjp_0055300		0.215076	0.434514	2.30305
GO:0006470	protein dephosphorylation	Sjp_0114920	Sjp_0114920		0.215076	0.434514	2.30305
GO:0006470	protein dephosphorylation	Sjp_0081110	Sjp_0081110		0.215076	0.434514	2.30305
GO:0040007	growth	Sjp_0008230	Sjp_0008230		0.215768	0.434514	1.56139
GO:0040007	growth	Sjp_0034270	Sjp_0034270		0.215768	0.434514	1.56139
GO:0040007	growth	Sjp_0044200	Sjp_0044200		0.215768	0.434514	1.56139
GO:0040007	growth	Sjp_0052790	Sjp_0052790		0.215768	0.434514	1.56139
GO:0040007	growth	Sjp_0016460	Sjp_0016460		0.215768	0.434514	1.56139
GO:0030703	eggshell formation	Sjp_0072740	Sjp_0072740		0.21952	0.434514	4.0943
GO:0007265	Ras protein signal transduction	Sjp_0027360	Sjp_0027360		0.21952	0.434514	4.0943
GO:0007034	vacuolar transport	Sjp_0077560	Sjp_0077560		0.21952	0.434514	4.0943
GO:0007163	establishment or maintenance of cell polarity	Sjp_0054180	Sjp_0054180		0.21952	0.434514	4.0943
GO:0006754	ATP biosynthetic process	Sjp_0016460	Sjp_0016460		0.21952	0.434514	4.0943
GO:0040035	hermaphrodite genitalia development	Sjp_0008230	Sjp_0008230		0.223058	0.434514	1.21257
GO:0040035	hermaphrodite genitalia development	Sjp_0036440	Sjp_0036440		0.223058	0.434514	1.21257
GO:0040035	hermaphrodite genitalia development	Sjp_0034270	Sjp_0034270		0.223058	0.434514	1.21257
GO:0040035	hermaphrodite genitalia development	Sjp_0044200	Sjp_0044200		0.223058	0.434514	1.21257
GO:0040035	hermaphrodite genitalia development	Sjp_0066350	Sjp_0066350		0.223058	0.434514	1.21257
GO:0040035	hermaphrodite genitalia development	Sjp_0054180	Sjp_0054180		0.223058	0.434514	1.21257
GO:0040035	hermaphrodite genitalia development	Sjp_0097630	Sjp_0097630		0.223058	0.434514	1.21257
GO:0040035	hermaphrodite genitalia development	Sjp_0052790	Sjp_0052790		0.223058	0.434514	1.21257
GO:0040035	hermaphrodite genitalia development	Sjp_0035720	Sjp_0035720		0.223058	0.434514	1.21257
GO:0040035	hermaphrodite genitalia development	Sjp_0027360	Sjp_0027360		0.223058	0.434514	1.21257
GO:0040035	hermaphrodite genitalia development	Sjp_0129610	Sjp_0129610		0.223058	0.434514	1.21257
GO:0040035	hermaphrodite genitalia development	Sjp_0077480	Sjp_0077480		0.223058	0.434514	1.21257
GO:0040035	hermaphrodite genitalia development	Sjp_0035050	Sjp_0035050		0.223058	0.434514	1.21257
GO:0040035	hermaphrodite genitalia development	Sjp_0033600	Sjp_0033600		0.223058	0.434514	1.21257
GO:0040035	hermaphrodite genitalia development	Sjp_0010110	Sjp_0010110		0.223058	0.434514	1.21257
GO:0040035	hermaphrodite genitalia development	Sjp_0000290	Sjp_0000290		0.223058	0.434514	1.21257
GO:0040035	hermaphrodite genitalia development	Sjp_0027070	Sjp_0027070		0.223058	0.434514	1.21257
GO:0040035	hermaphrodite genitalia development	Sjp_0057160	Sjp_0057160		0.223058	0.434514	1.21257
GO:0030512	negative regulation of transforming growth factor beta receptor signaling pathway	Sjp_0009170	Sjp_0009170		0.22515	0.434514	2.23326
GO:0030512	negative regulation of transforming growth factor beta receptor signaling pathway	Sjp_0103940	Sjp_0103940		0.22515	0.434514	2.23326
GO:0040018	positive regulation of multicellular organism growth	Sjp_0097630	Sjp_0097630		0.23104	0.434514	1.36477
GO:0040018	positive regulation of multicellular organism growth	Sjp_0049730	Sjp_0049730		0.23104	0.434514	1.36477
GO:0040018	positive regulation of multicellular organism growth	Sjp_0066500	Sjp_0066500		0.23104	0.434514	1.36477
GO:0040018	positive regulation of multicellular organism growth	Sjp_0033600	Sjp_0033600		0.23104	0.434514	1.36477
GO:0040018	positive regulation of multicellular organism growth	Sjp_0016380	Sjp_0016380		0.23104	0.434514	1.36477
GO:0040018	positive regulation of multicellular organism growth	Sjp_0022650	Sjp_0022650		0.23104	0.434514	1.36477
GO:0040018	positive regulation of multicellular organism growth	Sjp_0034120	Sjp_0034120		0.23104	0.434514	1.36477
GO:0040018	positive regulation of multicellular organism growth	Sjp_0011650	Sjp_0011650		0.23104	0.434514	1.36477
GO:0003333	amino acid transmembrane transport	Sjp_0083100	Sjp_0083100		0.240744	0.434514	3.68487
GO:0045892	negative regulation of transcription, DNA-templated	Sjp_0066350	Sjp_0066350		0.240744	0.434514	3.68487
GO:0006937	regulation of muscle contraction	Sjp_0016460	Sjp_0016460		0.240744	0.434514	3.68487
GO:0016197	endosomal transport	Sjp_0089920	Sjp_0089920		0.240744	0.434514	3.68487
GO:0032224	positive regulation of synaptic transmission, cholinergic	Sjp_0132970	Sjp_0132970		0.240744	0.434514	3.68487
GO:0042006	masculinization of hermaphroditic germ-line	Sjp_0049470	Sjp_0049470		0.240744	0.434514	3.68487
GO:0042659	regulation of cell fate specification	Sjp_0066350	Sjp_0066350		0.240744	0.434514	3.68487
GO:0048666	neuron development	Sjp_0066350	Sjp_0066350		0.240744	0.434514	3.68487
GO:0001539	cilium or flagellum-dependent cell motility	Sjp_0009170	Sjp_0009170		0.240744	0.434514	3.68487
GO:0010165	response to X-ray	Sjp_0044200	Sjp_0044200		0.240744	0.434514	3.68487
GO:1901046	positive regulation of oviposition	Sjp_0046400	Sjp_0046400		0.240744	0.434514	3.68487
GO:0060070	canonical Wnt signaling pathway	Sjp_0066350	Sjp_0066350		0.240744	0.434514	3.68487
GO:0006898	receptor-mediated endocytosis	Sjp_0072740	Sjp_0072740		0.242928	0.435798	1.20236
GO:0006898	receptor-mediated endocytosis	Sjp_0033440	Sjp_0033440		0.242928	0.435798	1.20236
GO:0006898	receptor-mediated endocytosis	Sjp_0054180	Sjp_0054180		0.242928	0.435798	1.20236
GO:0006898	receptor-mediated endocytosis	Sjp_0055140	Sjp_0055140		0.242928	0.435798	1.20236
GO:0006898	receptor-mediated endocytosis	Sjp_0035720	Sjp_0035720		0.242928	0.435798	1.20236
GO:0006898	receptor-mediated endocytosis	Sjp_0058370	Sjp_0058370		0.242928	0.435798	1.20236
GO:0006898	receptor-mediated endocytosis	Sjp_0021280	Sjp_0021280		0.242928	0.435798	1.20236
GO:0006898	receptor-mediated endocytosis	Sjp_0030640	Sjp_0030640		0.242928	0.435798	1.20236
GO:0006898	receptor-mediated endocytosis	Sjp_0028600	Sjp_0028600		0.242928	0.435798	1.20236
GO:0006898	receptor-mediated endocytosis	Sjp_0107170	Sjp_0107170		0.242928	0.435798	1.20236
GO:0006898	receptor-mediated endocytosis	Sjp_0035050	Sjp_0035050		0.242928	0.435798	1.20236
GO:0006898	receptor-mediated endocytosis	Sjp_0022920	Sjp_0022920		0.242928	0.435798	1.20236
GO:0006898	receptor-mediated endocytosis	Sjp_0033600	Sjp_0033600		0.242928	0.435798	1.20236
GO:0006898	receptor-mediated endocytosis	Sjp_0049630	Sjp_0049630		0.242928	0.435798	1.20236
GO:0006898	receptor-mediated endocytosis	Sjp_0013990	Sjp_0013990		0.242928	0.435798	1.20236
GO:0006898	receptor-mediated endocytosis	Sjp_0007260	Sjp_0007260		0.242928	0.435798	1.20236
GO:0006898	receptor-mediated endocytosis	Sjp_0080950	Sjp_0080950		0.242928	0.435798	1.20236
GO:0040002	collagen and cuticulin-based cuticle development	Sjp_0037780	Sjp_0037780		0.250961	0.447497	1.72728
GO:0040002	collagen and cuticulin-based cuticle development	Sjp_0010490	Sjp_0010490		0.250961	0.447497	1.72728
GO:0040002	collagen and cuticulin-based cuticle development	Sjp_0035050	Sjp_0035050		0.250961	0.447497	1.72728
GO:0072488	ammonium transmembrane transport	Sjp_0132970	Sjp_0132970		0.261396	0.45783	3.34989
GO:0040014	regulation of multicellular organism growth	Sjp_0047380	Sjp_0047380		0.261396	0.45783	3.34989
GO:0045214	sarcomere organization	Sjp_0132970	Sjp_0132970		0.261396	0.45783	3.34989
GO:0010172	embryonic body morphogenesis	Sjp_0010490	Sjp_0010490		0.26571	0.462649	1.99182
GO:0010172	embryonic body morphogenesis	Sjp_0049630	Sjp_0049630		0.26571	0.462649	1.99182
GO:0030163	protein catabolic process	Sjp_0055300	Sjp_0055300		0.271297	0.469613	1.37324
GO:0030163	protein catabolic process	Sjp_0134640	Sjp_0134640		0.271297	0.469613	1.37324
GO:0030163	protein catabolic process	Sjp_0027360	Sjp_0027360		0.271297	0.469613	1.37324
GO:0030163	protein catabolic process	Sjp_0016460	Sjp_0016460		0.271297	0.469613	1.37324
GO:0030163	protein catabolic process	Sjp_0000290	Sjp_0000290		0.271297	0.469613	1.37324
GO:0030163	protein catabolic process	Sjp_0031430	Sjp_0031430		0.271297	0.469613	1.37324
GO:0008105	asymmetric protein localization	Sjp_0054180	Sjp_0054180		0.281491	0.478858	3.07073
GO:0006665	sphingolipid metabolic process	Sjp_0093880	Sjp_0093880		0.281491	0.478858	3.07073
GO:0015986	ATP synthesis coupled proton transport	Sjp_0064400	Sjp_0064400		0.281491	0.478858	3.07073
GO:0010940	positive regulation of necrotic cell death	Sjp_0134640	Sjp_0134640		0.296175	0.500611	1.84244
GO:0010940	positive regulation of necrotic cell death	Sjp_0031430	Sjp_0031430		0.296175	0.500611	1.84244
GO:0008360	regulation of cell shape	Sjp_0010490	Sjp_0010490		0.301043	0.500611	2.83452
GO:0001731	formation of translation preinitiation complex	Sjp_0084110	Sjp_0084110		0.301043	0.500611	2.83452
GO:0071897	DNA biosynthetic process	Sjp_0027070	Sjp_0027070		0.301043	0.500611	2.83452
GO:0016567	protein ubiquitination	Sjp_0025380	Sjp_0025380		0.302995	0.501043	1.55699
GO:0016567	protein ubiquitination	Sjp_0035050	Sjp_0035050		0.302995	0.501043	1.55699
GO:0016567	protein ubiquitination	Sjp_0043690	Sjp_0043690		0.302995	0.501043	1.55699
GO:0006886	intracellular protein transport	Sjp_0072740	Sjp_0072740		0.31811	0.523114	1.40376
GO:0006886	intracellular protein transport	Sjp_0077560	Sjp_0077560		0.31811	0.523114	1.40376
GO:0006886	intracellular protein transport	Sjp_0007260	Sjp_0007260		0.31811	0.523114	1.40376
GO:0006886	intracellular protein transport	Sjp_0080950	Sjp_0080950		0.31811	0.523114	1.40376
GO:0034608	vulval location	Sjp_0069840	Sjp_0069840		0.320068	0.523426	2.63205
GO:0006355	regulation of transcription, DNA-templated	Sjp_0008230	Sjp_0008230		0.329299	0.533082	1.20596
GO:0006355	regulation of transcription, DNA-templated	Sjp_0009580	Sjp_0009580		0.329299	0.533082	1.20596
GO:0006355	regulation of transcription, DNA-templated	Sjp_0097630	Sjp_0097630		0.329299	0.533082	1.20596
GO:0006355	regulation of transcription, DNA-templated	Sjp_0016940	Sjp_0016940		0.329299	0.533082	1.20596
GO:0006355	regulation of transcription, DNA-templated	Sjp_0021790	Sjp_0021790		0.329299	0.533082	1.20596
GO:0006355	regulation of transcription, DNA-templated	Sjp_0035050	Sjp_0035050		0.329299	0.533082	1.20596
GO:0006355	regulation of transcription, DNA-templated	Sjp_0099640	Sjp_0099640		0.329299	0.533082	1.20596
GO:0006355	regulation of transcription, DNA-templated	Sjp_0022650	Sjp_0022650		0.329299	0.533082	1.20596
GO:0006355	regulation of transcription, DNA-templated	Sjp_0047380	Sjp_0047380		0.329299	0.533082	1.20596
GO:0018996	molting cycle, collagen and cuticulin-based cuticle	Sjp_0037780	Sjp_0037780		0.338466	0.533082	1.26339
GO:0018996	molting cycle, collagen and cuticulin-based cuticle	Sjp_0077480	Sjp_0077480		0.338466	0.533082	1.26339
GO:0018996	molting cycle, collagen and cuticulin-based cuticle	Sjp_0074090	Sjp_0074090		0.338466	0.533082	1.26339
GO:0018996	molting cycle, collagen and cuticulin-based cuticle	Sjp_0022650	Sjp_0022650		0.338466	0.533082	1.26339
GO:0018996	molting cycle, collagen and cuticulin-based cuticle	Sjp_0007260	Sjp_0007260		0.338466	0.533082	1.26339
GO:0018996	molting cycle, collagen and cuticulin-based cuticle	Sjp_0057160	Sjp_0057160		0.338466	0.533082	1.26339
GO:0030030	cell projection organization	Sjp_0009170	Sjp_0009170		0.338579	0.533082	2.45658
GO:0042048	olfactory behavior	Sjp_0021790	Sjp_0021790		0.338579	0.533082	2.45658
GO:0009306	protein secretion	Sjp_0016380	Sjp_0016380		0.338579	0.533082	2.45658
GO:0006446	regulation of translational initiation	Sjp_0084110	Sjp_0084110		0.338579	0.533082	2.45658
GO:0000462	maturation of SSU-rRNA from tricistronic rRNA transcript (SSU-rRNA, 5.8S rRNA, LSU-rRNA)	Sjp_0060710	Sjp_0060710		0.338579	0.533082	2.45658
GO:0008219	cell death	Sjp_0056380	Sjp_0056380		0.346473	0.539401	1.63772
GO:0008219	cell death	Sjp_0077560	Sjp_0077560		0.346473	0.539401	1.63772
GO:0006397	mRNA processing	Sjp_0034270	Sjp_0034270		0.348031	0.539401	1.43567
GO:0006397	mRNA processing	Sjp_0083200	Sjp_0083200		0.348031	0.539401	1.43567
GO:0006397	mRNA processing	Sjp_0013210	Sjp_0013210		0.348031	0.539401	1.43567
GO:0008152	metabolic process	Sjp_0122750	Sjp_0122750		0.348059	0.539401	1.10231
GO:0008152	metabolic process	Sjp_0071620	Sjp_0071620		0.348059	0.539401	1.10231
GO:0008152	metabolic process	Sjp_0004410	Sjp_0004410		0.348059	0.539401	1.10231
GO:0008152	metabolic process	Sjp_0072740	Sjp_0072740		0.348059	0.539401	1.10231
GO:0008152	metabolic process	Sjp_0009170	Sjp_0009170		0.348059	0.539401	1.10231
GO:0008152	metabolic process	Sjp_0051980	Sjp_0051980		0.348059	0.539401	1.10231
GO:0008152	metabolic process	Sjp_0134640	Sjp_0134640		0.348059	0.539401	1.10231
GO:0008152	metabolic process	Sjp_0060870	Sjp_0060870		0.348059	0.539401	1.10231
GO:0008152	metabolic process	Sjp_0055140	Sjp_0055140		0.348059	0.539401	1.10231
GO:0008152	metabolic process	Sjp_0013210	Sjp_0013210		0.348059	0.539401	1.10231
GO:0008152	metabolic process	Sjp_0058370	Sjp_0058370		0.348059	0.539401	1.10231
GO:0008152	metabolic process	Sjp_0046120	Sjp_0046120		0.348059	0.539401	1.10231
GO:0008152	metabolic process	Sjp_0051430	Sjp_0051430		0.348059	0.539401	1.10231
GO:0008152	metabolic process	Sjp_0100020	Sjp_0100020		0.348059	0.539401	1.10231
GO:0008152	metabolic process	Sjp_0049470	Sjp_0049470		0.348059	0.539401	1.10231
GO:0008152	metabolic process	Sjp_0003220	Sjp_0003220		0.348059	0.539401	1.10231
GO:0008152	metabolic process	Sjp_0016460	Sjp_0016460		0.348059	0.539401	1.10231
GO:0008152	metabolic process	Sjp_0031430	Sjp_0031430		0.348059	0.539401	1.10231
GO:0008152	metabolic process	Sjp_0048320	Sjp_0048320		0.348059	0.539401	1.10231
GO:0008152	metabolic process	Sjp_0058160	Sjp_0058160		0.348059	0.539401	1.10231
GO:0008152	metabolic process	Sjp_0011260	Sjp_0011260		0.348059	0.539401	1.10231
GO:0086010	membrane depolarization during action potential	Sjp_0010110	Sjp_0010110		0.35659	0.546895	2.30305
GO:0031047	gene silencing by RNA	Sjp_0100020	Sjp_0100020		0.35659	0.546895	2.30305
GO:0009791	post-embryonic development	Sjp_0000290	Sjp_0000290		0.374115	0.554035	2.16757
GO:0034606	response to hermaphrodite contact	Sjp_0069840	Sjp_0069840		0.374115	0.554035	2.16757
GO:0006414	translational elongation	Sjp_0021280	Sjp_0021280		0.374115	0.554035	2.16757
GO:0035545	determination of left/right asymmetry in nervous system	Sjp_0010110	Sjp_0010110		0.374115	0.554035	2.16757
GO:0043401	steroid hormone mediated signaling pathway	Sjp_0022650	Sjp_0022650		0.374115	0.554035	2.16757
GO:0009612	response to mechanical stimulus	Sjp_0045400	Sjp_0045400		0.374115	0.554035	2.16757
GO:0040027	negative regulation of vulval development	Sjp_0066350	Sjp_0066350		0.374348	0.554035	1.24489
GO:0040027	negative regulation of vulval development	Sjp_0054180	Sjp_0054180		0.374348	0.554035	1.24489
GO:0040027	negative regulation of vulval development	Sjp_0035300	Sjp_0035300		0.374348	0.554035	1.24489
GO:0040027	negative regulation of vulval development	Sjp_0028600	Sjp_0028600		0.374348	0.554035	1.24489
GO:0040027	negative regulation of vulval development	Sjp_0074640	Sjp_0074640		0.374348	0.554035	1.24489
GO:0030421	defecation	Sjp_0127420	Sjp_0127420		0.385879	0.568259	1.50403
GO:0030421	defecation	Sjp_0007260	Sjp_0007260		0.385879	0.568259	1.50403
GO:0035725	sodium ion transmembrane transport	Sjp_0016460	Sjp_0016460		0.391166	0.573194	2.04715
GO:0035556	intracellular signal transduction	Sjp_0025240	Sjp_0025240		0.400211	0.583073	1.31603
GO:0035556	intracellular signal transduction	Sjp_0054180	Sjp_0054180		0.400211	0.583073	1.31603
GO:0035556	intracellular signal transduction	Sjp_0010490	Sjp_0010490		0.400211	0.583073	1.31603
GO:0008406	gonad development	Sjp_0085990	Sjp_0085990		0.40713	0.583073	1.19639
GO:0008406	gonad development	Sjp_0054180	Sjp_0054180		0.40713	0.583073	1.19639
GO:0008406	gonad development	Sjp_0055140	Sjp_0055140		0.40713	0.583073	1.19639
GO:0008406	gonad development	Sjp_0016380	Sjp_0016380		0.40713	0.583073	1.19639
GO:0008406	gonad development	Sjp_0022650	Sjp_0022650		0.40713	0.583073	1.19639
GO:0006289	nucleotide-excision repair	Sjp_0032660	Sjp_0032660		0.407757	0.583073	1.93941
GO:0008150	biological_process	Sjp_0071620	Sjp_0071620		0.407757	0.583073	1.93941
GO:0035335	peptidyl-tyrosine dephosphorylation	Sjp_0114920	Sjp_0114920		0.407757	0.583073	1.93941
GO:0016311	dephosphorylation	Sjp_0114920	Sjp_0114920		0.414761	0.590236	1.41726
GO:0016311	dephosphorylation	Sjp_0051980	Sjp_0051980		0.414761	0.590236	1.41726
GO:0007212	dopamine receptor signaling pathway	Sjp_0082650	Sjp_0082650		0.423899	0.600355	1.84244
GO:0043547	positive regulation of GTPase activity	Sjp_0030300	Sjp_0030300		0.433643	0.611229	1.36477
GO:0043547	positive regulation of GTPase activity	Sjp_0049610	Sjp_0049610		0.433643	0.611229	1.36477
GO:0070509	calcium ion import	Sjp_0010110	Sjp_0010110		0.439605	0.613788	1.7547
GO:0006936	muscle contraction	Sjp_0055300	Sjp_0055300		0.439605	0.613788	1.7547
GO:0040026	positive regulation of vulval development	Sjp_0066350	Sjp_0066350		0.442963	0.615573	1.33995
GO:0040026	positive regulation of vulval development	Sjp_0022650	Sjp_0022650		0.442963	0.615573	1.33995
GO:0060465	pharynx development	Sjp_0021790	Sjp_0021790		0.454886	0.626262	1.67494
GO:0008090	retrograde axon cargo transport	Sjp_0046120	Sjp_0046120		0.454886	0.626262	1.67494
GO:0071805	potassium ion transmembrane transport	Sjp_0055300	Sjp_0055300		0.470411	0.644637	1.27065
GO:0071805	potassium ion transmembrane transport	Sjp_0046400	Sjp_0046400		0.470411	0.644637	1.27065
GO:0006351	transcription, DNA-templated	Sjp_0097630	Sjp_0097630		0.4758	0.64605	1.08913
GO:0006351	transcription, DNA-templated	Sjp_0016940	Sjp_0016940		0.4758	0.64605	1.08913
GO:0006351	transcription, DNA-templated	Sjp_0021790	Sjp_0021790		0.4758	0.64605	1.08913
GO:0006351	transcription, DNA-templated	Sjp_0090100	Sjp_0090100		0.4758	0.64605	1.08913
GO:0006351	transcription, DNA-templated	Sjp_0099640	Sjp_0099640		0.4758	0.64605	1.08913
GO:0006351	transcription, DNA-templated	Sjp_0022650	Sjp_0022650		0.4758	0.64605	1.08913
GO:0035047	centrosomal and pronuclear rotation	Sjp_0046120	Sjp_0046120		0.48422	0.64605	1.53536
GO:0006096	glycolytic process	Sjp_0055140	Sjp_0055140		0.48422	0.64605	1.53536
GO:0007638	mechanosensory behavior	Sjp_0045400	Sjp_0045400		0.48422	0.64605	1.53536
GO:0007517	muscle organ development	Sjp_0061050	Sjp_0061050		0.48422	0.64605	1.53536
GO:0016477	cell migration	Sjp_0085990	Sjp_0085990		0.484537	0.64605	1.11663
GO:0016477	cell migration	Sjp_0055140	Sjp_0055140		0.484537	0.64605	1.11663
GO:0016477	cell migration	Sjp_0010490	Sjp_0010490		0.484537	0.64605	1.11663
GO:0016477	cell migration	Sjp_0016380	Sjp_0016380		0.484537	0.64605	1.11663
GO:0006814	sodium ion transport	Sjp_0016460	Sjp_0016460		0.498294	0.661413	1.47395
GO:0000165	MAPK cascade	Sjp_0027360	Sjp_0027360		0.511987	0.667613	1.41726
GO:0032482	Rab protein signal transduction	Sjp_0072740	Sjp_0072740		0.511987	0.667613	1.41726
GO:0032880	regulation of protein localization	Sjp_0021790	Sjp_0021790		0.511987	0.667613	1.41726
GO:0043066	negative regulation of apoptotic process	Sjp_0077560	Sjp_0077560		0.511987	0.667613	1.41726
GO:0042384	cilium assembly	Sjp_0009170	Sjp_0009170		0.538272	0.695758	1.31603
GO:0051932	synaptic transmission, GABAergic	Sjp_0046120	Sjp_0046120		0.538272	0.695758	1.31603
GO:0098655	cation transmembrane transport	Sjp_0016460	Sjp_0016460		0.547717	0.704888	1.09996
GO:0098655	cation transmembrane transport	Sjp_0132970	Sjp_0132970		0.547717	0.704888	1.09996
GO:0007626	locomotory behavior	Sjp_0132970	Sjp_0132970		0.563152	0.721615	1.22829
GO:0000910	cytokinesis	Sjp_0072740	Sjp_0072740		0.571697	0.729406	1.05282
GO:0000910	cytokinesis	Sjp_0046120	Sjp_0046120		0.571697	0.729406	1.05282
GO:0006260	DNA replication	Sjp_0022920	Sjp_0022920		0.579485	0.733024	1.03799
GO:0006260	DNA replication	Sjp_0027070	Sjp_0027070		0.579485	0.733024	1.03799
GO:0007155	cell adhesion	Sjp_0050540	Sjp_0050540		0.579485	0.733024	1.03799
GO:0007155	cell adhesion	Sjp_0006370	Sjp_0006370		0.579485	0.733024	1.03799
GO:0006836	neurotransmitter transport	Sjp_0132970	Sjp_0132970		0.586702	0.734474	1.15152
GO:0035188	hatching	Sjp_0054180	Sjp_0054180		0.586702	0.734474	1.15152
GO:0006184	GTP catabolic process	Sjp_0071620	Sjp_0071620		0.591691	0.734474	0.98702
GO:0006184	GTP catabolic process	Sjp_0072740	Sjp_0072740		0.591691	0.734474	0.98702
GO:0006184	GTP catabolic process	Sjp_0051430	Sjp_0051430		0.591691	0.734474	0.98702
GO:0048477	oogenesis	Sjp_0044200	Sjp_0044200		0.597203	0.734474	0.969704
GO:0048477	oogenesis	Sjp_0055140	Sjp_0055140		0.597203	0.734474	0.969704
GO:0048477	oogenesis	Sjp_0010490	Sjp_0010490		0.597203	0.734474	0.969704
GO:0048477	oogenesis	Sjp_0007260	Sjp_0007260		0.597203	0.734474	0.969704
GO:0007281	germ cell development	Sjp_0016940	Sjp_0016940		0.597792	0.734474	0.978285
GO:0007281	germ cell development	Sjp_0028600	Sjp_0028600		0.597792	0.734474	0.978285
GO:0007281	germ cell development	Sjp_0043690	Sjp_0043690		0.597792	0.734474	0.978285
GO:0048599	oocyte development	Sjp_0046120	Sjp_0046120		0.598001	0.734474	1.11663
GO:0030036	actin cytoskeleton organization	Sjp_0047380	Sjp_0047380		0.598001	0.734474	1.11663
GO:0016055	Wnt signaling pathway	Sjp_0066350	Sjp_0066350		0.608993	0.744884	1.08379
GO:0006396	RNA processing	Sjp_0016940	Sjp_0016940		0.619687	0.748683	1.05282
GO:0006418	tRNA aminoacylation for protein translation	Sjp_0047670	Sjp_0047670		0.619687	0.748683	1.05282
GO:0032508	DNA duplex unwinding	Sjp_0032660	Sjp_0032660		0.619687	0.748683	1.05282
GO:0006816	calcium ion transport	Sjp_0010110	Sjp_0010110		0.640213	0.765699	0.995912
GO:0006511	ubiquitin-dependent protein catabolic process	Sjp_0035300	Sjp_0035300		0.640213	0.765699	0.995912
GO:0019915	lipid storage	Sjp_0056380	Sjp_0056380		0.642956	0.765699	0.915497
GO:0019915	lipid storage	Sjp_0042060	Sjp_0042060		0.642956	0.765699	0.915497
GO:0019915	lipid storage	Sjp_0083100	Sjp_0083100		0.642956	0.765699	0.915497
GO:0019915	lipid storage	Sjp_0022650	Sjp_0022650		0.642956	0.765699	0.915497
GO:0006974	cellular response to DNA damage stimulus	Sjp_0044200	Sjp_0044200		0.65006	0.765699	0.969704
GO:0006508	proteolysis	Sjp_0033000	Sjp_0033000		0.65265	0.765699	0.907604
GO:0006508	proteolysis	Sjp_0037780	Sjp_0037780		0.65265	0.765699	0.907604
GO:0006508	proteolysis	Sjp_0132650	Sjp_0132650		0.65265	0.765699	0.907604
GO:0006508	proteolysis	Sjp_0035300	Sjp_0035300		0.65265	0.765699	0.907604
GO:0006508	proteolysis	Sjp_0026370	Sjp_0026370		0.65265	0.765699	0.907604
GO:0055085	transmembrane transport	Sjp_0122750	Sjp_0122750		0.65412	0.765699	0.909845
GO:0055085	transmembrane transport	Sjp_0006650	Sjp_0006650		0.65412	0.765699	0.909845
GO:0055085	transmembrane transport	Sjp_0055300	Sjp_0055300		0.65412	0.765699	0.909845
GO:0055085	transmembrane transport	Sjp_0059420	Sjp_0059420		0.65412	0.765699	0.909845
GO:0055085	transmembrane transport	Sjp_0016380	Sjp_0016380		0.65412	0.765699	0.909845
GO:0055085	transmembrane transport	Sjp_0010110	Sjp_0010110		0.65412	0.765699	0.909845
GO:0018991	oviposition	Sjp_0044200	Sjp_0044200		0.658092	0.765699	0.906117
GO:0018991	oviposition	Sjp_0055300	Sjp_0055300		0.658092	0.765699	0.906117
GO:0018991	oviposition	Sjp_0064530	Sjp_0064530		0.658092	0.765699	0.906117
GO:0018991	oviposition	Sjp_0022650	Sjp_0022650		0.658092	0.765699	0.906117
GO:0018991	oviposition	Sjp_0010110	Sjp_0010110		0.658092	0.765699	0.906117
GO:0018991	oviposition	Sjp_0000290	Sjp_0000290		0.658092	0.765699	0.906117
GO:0009408	response to heat	Sjp_0074090	Sjp_0074090		0.659639	0.765699	0.944839
GO:0007271	synaptic transmission, cholinergic	Sjp_0132970	Sjp_0132970		0.659639	0.765699	0.944839
GO:0043051	regulation of pharyngeal pumping	Sjp_0010110	Sjp_0010110		0.659639	0.765699	0.944839
GO:0070265	necrotic cell death	Sjp_0132650	Sjp_0132650		0.668959	0.770474	0.921218
GO:0034765	regulation of ion transmembrane transport	Sjp_0010110	Sjp_0010110		0.668959	0.770474	0.921218
GO:0035046	pronuclear migration	Sjp_0064530	Sjp_0064530		0.677727	0.770876	0.867029
GO:0035046	pronuclear migration	Sjp_0046120	Sjp_0046120		0.677727	0.770876	0.867029
GO:0033563	dorsal/ventral axon guidance	Sjp_0049730	Sjp_0049730		0.678025	0.770876	0.89875
GO:0040017	positive regulation of locomotion	Sjp_0132970	Sjp_0132970		0.678025	0.770876	0.89875
GO:0034220	ion transmembrane transport	Sjp_0006650	Sjp_0006650		0.683984	0.770876	0.856947
GO:0034220	ion transmembrane transport	Sjp_0055300	Sjp_0055300		0.683984	0.770876	0.856947
GO:0045944	positive regulation of transcription from RNA polymerase II promoter	Sjp_0066350	Sjp_0066350		0.683984	0.770876	0.856947
GO:0045944	positive regulation of transcription from RNA polymerase II promoter	Sjp_0035050	Sjp_0035050		0.683984	0.770876	0.856947
GO:0048598	embryonic morphogenesis	Sjp_0049630	Sjp_0049630		0.686846	0.770876	0.877351
GO:0071688	striated muscle myosin thick filament assembly	Sjp_0030300	Sjp_0030300		0.690142	0.770876	0.847097
GO:0071688	striated muscle myosin thick filament assembly	Sjp_0058370	Sjp_0058370		0.690142	0.770876	0.847097
GO:0030154	cell differentiation	Sjp_0054180	Sjp_0054180		0.690142	0.770876	0.847097
GO:0030154	cell differentiation	Sjp_0010490	Sjp_0010490		0.690142	0.770876	0.847097
GO:0045132	meiotic chromosome segregation	Sjp_0044200	Sjp_0044200		0.695426	0.773858	0.856947
GO:0016246	RNA interference	Sjp_0122750	Sjp_0122750		0.708032	0.784934	0.818861
GO:0016246	RNA interference	Sjp_0066350	Sjp_0066350		0.708032	0.784934	0.818861
GO:0000398	mRNA splicing, via spliceosome	Sjp_0013210	Sjp_0013210		0.719794	0.792041	0.80106
GO:0016568	chromatin modification	Sjp_0059210	Sjp_0059210		0.719794	0.792041	0.80106
GO:0008380	RNA splicing	Sjp_0013210	Sjp_0013210		0.727478	0.797532	0.784016
GO:0000122	negative regulation of transcription from RNA polymerase II promoter	Sjp_0097630	Sjp_0097630		0.742227	0.810698	0.752015
GO:0018108	peptidyl-tyrosine phosphorylation	Sjp_0027360	Sjp_0027360		0.749301	0.815416	0.736975
GO:0040020	regulation of meiosis	Sjp_0046120	Sjp_0046120		0.756628	0.820373	0.744419
GO:0040020	regulation of meiosis	Sjp_0043690	Sjp_0043690		0.756628	0.820373	0.744419
GO:0006810	transport	Sjp_0122750	Sjp_0122750		0.759588	0.820576	0.856947
GO:0006810	transport	Sjp_0036440	Sjp_0036440		0.759588	0.820576	0.856947
GO:0006810	transport	Sjp_0085990	Sjp_0085990		0.759588	0.820576	0.856947
GO:0006810	transport	Sjp_0055300	Sjp_0055300		0.759588	0.820576	0.856947
GO:0006810	transport	Sjp_0030300	Sjp_0030300		0.759588	0.820576	0.856947
GO:0006810	transport	Sjp_0058370	Sjp_0058370		0.759588	0.820576	0.856947
GO:0006810	transport	Sjp_0107170	Sjp_0107170		0.759588	0.820576	0.856947
GO:0006810	transport	Sjp_0077560	Sjp_0077560		0.759588	0.820576	0.856947
GO:0006810	transport	Sjp_0016380	Sjp_0016380		0.759588	0.820576	0.856947
GO:0006810	transport	Sjp_0010110	Sjp_0010110		0.759588	0.820576	0.856947
GO:0006810	transport	Sjp_0007260	Sjp_0007260		0.759588	0.820576	0.856947
GO:0006810	transport	Sjp_0080950	Sjp_0080950		0.759588	0.820576	0.856947
GO:0006486	protein glycosylation	Sjp_0033440	Sjp_0033440		0.762878	0.821134	0.70863
GO:0009790	embryo development	Sjp_0064530	Sjp_0064530		0.771217	0.827103	0.722524
GO:0009790	embryo development	Sjp_0010490	Sjp_0010490		0.771217	0.827103	0.722524
GO:0070588	calcium ion transmembrane transport	Sjp_0010110	Sjp_0010110		0.775725	0.828933	0.682384
GO:0007067	mitotic nuclear division	Sjp_0016940	Sjp_0016940		0.78052	0.829529	0.70863
GO:0007067	mitotic nuclear division	Sjp_0000290	Sjp_0000290		0.78052	0.829529	0.70863
GO:0018105	peptidyl-serine phosphorylation	Sjp_0054180	Sjp_0054180		0.781887	0.829529	0.669977
GO:0007052	mitotic spindle organization	Sjp_0066350	Sjp_0066350		0.789492	0.830413	0.695259
GO:0007052	mitotic spindle organization	Sjp_0046120	Sjp_0046120		0.789492	0.830413	0.695259
GO:0007049	cell cycle	Sjp_0016940	Sjp_0016940		0.789492	0.830413	0.695259
GO:0007049	cell cycle	Sjp_0000290	Sjp_0000290		0.789492	0.830413	0.695259
GO:0046662	regulation of oviposition	Sjp_0064530	Sjp_0064530		0.793712	0.830413	0.646469
GO:0055114	oxidation-reduction process	Sjp_0033440	Sjp_0033440		0.793942	0.830413	0.744419
GO:0055114	oxidation-reduction process	Sjp_0100160	Sjp_0100160		0.793942	0.830413	0.744419
GO:0055114	oxidation-reduction process	Sjp_0055140	Sjp_0055140		0.793942	0.830413	0.744419
GO:0055114	oxidation-reduction process	Sjp_0058160	Sjp_0058160		0.793942	0.830413	0.744419
GO:0006468	protein phosphorylation	Sjp_0025240	Sjp_0025240		0.82368	0.852235	0.731126
GO:0006468	protein phosphorylation	Sjp_0054180	Sjp_0054180		0.82368	0.852235	0.731126
GO:0006468	protein phosphorylation	Sjp_0027360	Sjp_0027360		0.82368	0.852235	0.731126
GO:0006468	protein phosphorylation	Sjp_0010490	Sjp_0010490		0.82368	0.852235	0.731126
GO:0006468	protein phosphorylation	Sjp_0035050	Sjp_0035050		0.82368	0.852235	0.731126
GO:0006281	DNA repair	Sjp_0027070	Sjp_0027070		0.825506	0.852235	0.584901
GO:0007276	gamete generation	Sjp_0060710	Sjp_0060710		0.825506	0.852235	0.584901
GO:0016310	phosphorylation	Sjp_0025240	Sjp_0025240		0.826323	0.852235	0.728236
GO:0016310	phosphorylation	Sjp_0054180	Sjp_0054180		0.826323	0.852235	0.728236
GO:0016310	phosphorylation	Sjp_0026390	Sjp_0026390		0.826323	0.852235	0.728236
GO:0016310	phosphorylation	Sjp_0027360	Sjp_0027360		0.826323	0.852235	0.728236
GO:0016310	phosphorylation	Sjp_0010490	Sjp_0010490		0.826323	0.852235	0.728236
GO:0042127	regulation of cell proliferation	Sjp_0046120	Sjp_0046120		0.840351	0.863694	0.619307
GO:0042127	regulation of cell proliferation	Sjp_0043690	Sjp_0043690		0.840351	0.863694	0.619307
GO:0006629	lipid metabolic process	Sjp_0093880	Sjp_0093880		0.843951	0.864392	0.549981
GO:0006812	cation transport	Sjp_0016460	Sjp_0016460		0.848251	0.865801	0.541893
GO:0007264	small GTPase mediated signal transduction	Sjp_0072740	Sjp_0072740		0.864309	0.87916	0.511788
GO:0007126	meiotic nuclear division	Sjp_0049730	Sjp_0049730		0.88513	0.897255	0.549981
GO:0007126	meiotic nuclear division	Sjp_0046120	Sjp_0046120		0.88513	0.897255	0.549981
GO:0040025	vulval development	Sjp_0027360	Sjp_0027360		0.88846	0.897556	0.46644
GO:0043652	engulfment of apoptotic cell	Sjp_0097630	Sjp_0097630		0.930796	0.936123	0.383841
GO:0051301	cell division	Sjp_0016940	Sjp_0016940		0.934583	0.936123	0.376008
GO:0006811	ion transport	Sjp_0055300	Sjp_0055300		0.936123	0.936123	0.516571
GO:0006811	ion transport	Sjp_0016380	Sjp_0016380		0.936123	0.936123	0.516571
GO:0006811	ion transport	Sjp_0010110	Sjp_0010110		0.936123	0.936123	0.516571

## Sheet: AllGene2GO
QueryID	QuerySymbol	Description	E-Value	SubjectSymbol	Description	GOID	GOTerm	P-Value	Enrichment
Sjp_0008230	Sjp_0008230		2e-79	ntl-3	Protein NTL-3	GO:0040035	hermaphrodite genitalia development	0.223058	1.21257
Sjp_0008230	Sjp_0008230		2e-79	ntl-3	Protein NTL-3	GO:0002119	nematode larval development	0.061086	1.22922
Sjp_0008230	Sjp_0008230		2e-79	ntl-3	Protein NTL-3	GO:0008340	determination of adult lifespan	0.213214	1.24122
Sjp_0008230	Sjp_0008230		2e-79	ntl-3	Protein NTL-3	GO:0009792	embryo development ending in birth or egg hatching	0.0941071	1.15678
Sjp_0008230	Sjp_0008230		2e-79	ntl-3	Protein NTL-3	GO:0006355	regulation of transcription, DNA-templated	0.329299	1.20596
Sjp_0008230	Sjp_0008230		2e-79	ntl-3	Protein NTL-3	GO:0000003	reproduction	0.00700666	1.34427
Sjp_0008230	Sjp_0008230		2e-79	ntl-3	Protein NTL-3	GO:0040007	growth	0.215768	1.56139
Sjp_0122750	Sjp_0122750		7e-31	pgp-4	Protein PGP-4	GO:0055085	transmembrane transport	0.65412	0.909845
Sjp_0122750	Sjp_0122750		7e-31	pgp-4	Protein PGP-4	GO:0008152	metabolic process	0.348059	1.10231
Sjp_0122750	Sjp_0122750		7e-31	pgp-4	Protein PGP-4	GO:0006200	ATP catabolic process	0.0527989	1.85273
Sjp_0122750	Sjp_0122750		7e-31	pgp-4	Protein PGP-4	GO:1990170	stress response to cadmium ion	0.0535455	18.4244
Sjp_0122750	Sjp_0122750		7e-31	pgp-4	Protein PGP-4	GO:0006810	transport	0.759588	0.856947
Sjp_0122750	Sjp_0122750		7e-31	pgp-4	Protein PGP-4	GO:0016246	RNA interference	0.708032	0.818861
Sjp_0006650	Sjp_0006650		2e-40	M03B6.2	Protein M03B6.2	GO:0055085	transmembrane transport	0.65412	0.909845
Sjp_0006650	Sjp_0006650		2e-40	M03B6.2	Protein M03B6.2	GO:0034220	ion transmembrane transport	0.683984	0.856947
Sjp_0006650	Sjp_0006650		2e-40	M03B6.2	Protein M03B6.2	GO:0015718	monocarboxylic acid transport	0.197708	4.60609
Sjp_0071620	Sjp_0071620		1e-136	cgp-1	Protein CGP-1	GO:0008150	biological_process	0.407757	1.93941
Sjp_0071620	Sjp_0071620		1e-136	cgp-1	Protein CGP-1	GO:0006184	GTP catabolic process	0.591691	0.98702
Sjp_0071620	Sjp_0071620		1e-136	cgp-1	Protein CGP-1	GO:0008152	metabolic process	0.348059	1.10231
Sjp_0064400	Sjp_0064400		4e-66	CELE_Y69A2AR.18	Protein Y69A2AR.18	GO:0015986	ATP synthesis coupled proton transport	0.281491	3.07073
Sjp_0036440	Sjp_0036440		1e-48	sel-9	Protein SEL-9	GO:0040035	hermaphrodite genitalia development	0.223058	1.21257
Sjp_0036440	Sjp_0036440		1e-48	sel-9	Protein SEL-9	GO:0040011	locomotion	0.152832	1.20475
Sjp_0036440	Sjp_0036440		1e-48	sel-9	Protein SEL-9	GO:0008593	regulation of Notch signaling pathway	0.152253	6.14146
Sjp_0036440	Sjp_0036440		1e-48	sel-9	Protein SEL-9	GO:0015031	protein transport	0.00643713	2.48978
Sjp_0036440	Sjp_0036440		1e-48	sel-9	Protein SEL-9	GO:0006810	transport	0.759588	0.856947
Sjp_0036440	Sjp_0036440		1e-48	sel-9	Protein SEL-9	GO:0006888	ER to Golgi vesicle-mediated transport	0.0925352	3.87881
Sjp_0036440	Sjp_0036440		1e-48	sel-9	Protein SEL-9	GO:0016192	vesicle-mediated transport	0.0230564	2.69625
Sjp_0036440	Sjp_0036440		1e-48	sel-9	Protein SEL-9	GO:0002119	nematode larval development	0.061086	1.22922
Sjp_0034270	Sjp_0034270		5e-80	Y55F3AM.3	Protein Y55F3AM.3	GO:0040035	hermaphrodite genitalia development	0.223058	1.21257
Sjp_0034270	Sjp_0034270		5e-80	Y55F3AM.3	Protein Y55F3AM.3	GO:0002119	nematode larval development	0.061086	1.22922
Sjp_0034270	Sjp_0034270		5e-80	Y55F3AM.3	Protein Y55F3AM.3	GO:0040011	locomotion	0.152832	1.20475
Sjp_0034270	Sjp_0034270		5e-80	Y55F3AM.3	Protein Y55F3AM.3	GO:0008340	determination of adult lifespan	0.213214	1.24122
Sjp_0034270	Sjp_0034270		5e-80	Y55F3AM.3	Protein Y55F3AM.3	GO:0009792	embryo development ending in birth or egg hatching	0.0941071	1.15678
Sjp_0034270	Sjp_0034270		5e-80	Y55F3AM.3	Protein Y55F3AM.3	GO:0006397	mRNA processing	0.348031	1.43567
Sjp_0034270	Sjp_0034270		5e-80	Y55F3AM.3	Protein Y55F3AM.3	GO:0000003	reproduction	0.00700666	1.34427
Sjp_0034270	Sjp_0034270		5e-80	Y55F3AM.3	Protein Y55F3AM.3	GO:0040007	growth	0.215768	1.56139
Sjp_0044200	Sjp_0044200		1e-82	smk-1	Protein SMK-1	GO:0010165	response to X-ray	0.240744	3.68487
Sjp_0044200	Sjp_0044200		1e-82	smk-1	Protein SMK-1	GO:0040035	hermaphrodite genitalia development	0.223058	1.21257
Sjp_0044200	Sjp_0044200		1e-82	smk-1	Protein SMK-1	GO:0040011	locomotion	0.152832	1.20475
Sjp_0044200	Sjp_0044200		1e-82	smk-1	Protein SMK-1	GO:0008340	determination of adult lifespan	0.213214	1.24122
Sjp_0044200	Sjp_0044200		1e-82	smk-1	Protein SMK-1	GO:0009792	embryo development ending in birth or egg hatching	0.0941071	1.15678
Sjp_0044200	Sjp_0044200		1e-82	smk-1	Protein SMK-1	GO:0009411	response to UV	0.152253	6.14146
Sjp_0044200	Sjp_0044200		1e-82	smk-1	Protein SMK-1	GO:0006952	defense response	0.109782	3.5094
Sjp_0044200	Sjp_0044200		1e-82	smk-1	Protein SMK-1	GO:0006974	cellular response to DNA damage stimulus	0.65006	0.969704
Sjp_0044200	Sjp_0044200		1e-82	smk-1	Protein SMK-1	GO:0042742	defense response to bacterium	0.0535455	18.4244
Sjp_0044200	Sjp_0044200		1e-82	smk-1	Protein SMK-1	GO:0000003	reproduction	0.00700666	1.34427
Sjp_0044200	Sjp_0044200		1e-82	smk-1	Protein SMK-1	GO:0040007	growth	0.215768	1.56139
Sjp_0044200	Sjp_0044200		1e-82	smk-1	Protein SMK-1	GO:0002119	nematode larval development	0.061086	1.22922
Sjp_0044200	Sjp_0044200		1e-82	smk-1	Protein SMK-1	GO:0048477	oogenesis	0.597203	0.969704
Sjp_0044200	Sjp_0044200		1e-82	smk-1	Protein SMK-1	GO:0045132	meiotic chromosome segregation	0.695426	0.856947
Sjp_0044200	Sjp_0044200		1e-82	smk-1	Protein SMK-1	GO:0018991	oviposition	0.658092	0.906117
Sjp_0089920	Sjp_0089920		9e-46	C26H9A.2	Protein C26H9A.2	GO:0016197	endosomal transport	0.240744	3.68487
Sjp_0013030	Sjp_0013030		5e-28	tag-241	Protein TAG-241	GO:0007099	centriole replication	0.027138	36.8487
Sjp_0013030	Sjp_0013030		5e-28	tag-241	Protein TAG-241	GO:0051298	centrosome duplication	0.027138	36.8487
Sjp_0084110	Sjp_0084110		3e-88	eif-3.C	Protein EIF-3.C	GO:0006413	translational initiation	0.165598	2.72954
Sjp_0084110	Sjp_0084110		3e-88	eif-3.C	Protein EIF-3.C	GO:0006446	regulation of translational initiation	0.338579	2.45658
Sjp_0084110	Sjp_0084110		3e-88	eif-3.C	Protein EIF-3.C	GO:0000003	reproduction	0.00700666	1.34427
Sjp_0084110	Sjp_0084110		3e-88	eif-3.C	Protein EIF-3.C	GO:0006412	translation	0.0868941	1.74432
Sjp_0084110	Sjp_0084110		3e-88	eif-3.C	Protein EIF-3.C	GO:0001731	formation of translation preinitiation complex	0.301043	2.83452
Sjp_0084110	Sjp_0084110		3e-88	eif-3.C	Protein EIF-3.C	GO:0006915	apoptotic process	0.0547557	1.53138
Sjp_0048100	Sjp_0048100		2e-66	gad-1	Protein GAD-1	GO:0000132	establishment of mitotic spindle orientation	0.185167	2.54129
Sjp_0048100	Sjp_0048100		2e-66	gad-1	Protein GAD-1	GO:0007275	multicellular organismal development	0.200238	1.33334
Sjp_0048100	Sjp_0048100		2e-66	gad-1	Protein GAD-1	GO:0042074	cell migration involved in gastrulation	0.152253	6.14146
Sjp_0048100	Sjp_0048100		2e-66	gad-1	Protein GAD-1	GO:0009792	embryo development ending in birth or egg hatching	0.0941071	1.15678
Sjp_0048100	Sjp_0048100		2e-66	gad-1	Protein GAD-1	GO:0007346	regulation of mitotic cell cycle	0.104247	9.21218
Sjp_0114920	Sjp_0114920		4e-11	vhp-1	Protein VHP-1	GO:0009792	embryo development ending in birth or egg hatching	0.0941071	1.15678
Sjp_0114920	Sjp_0114920		4e-11	vhp-1	Protein VHP-1	GO:0006470	protein dephosphorylation	0.215076	2.30305
Sjp_0114920	Sjp_0114920		4e-11	vhp-1	Protein VHP-1	GO:0046688	response to copper ion	0.0535455	18.4244
Sjp_0114920	Sjp_0114920		4e-11	vhp-1	Protein VHP-1	GO:0006952	defense response	0.109782	3.5094
Sjp_0114920	Sjp_0114920		4e-11	vhp-1	Protein VHP-1	GO:0046329	negative regulation of JNK cascade	0.0535455	18.4244
Sjp_0114920	Sjp_0114920		4e-11	vhp-1	Protein VHP-1	GO:0000003	reproduction	0.00700666	1.34427
Sjp_0114920	Sjp_0114920		4e-11	vhp-1	Protein VHP-1	GO:0000188	inactivation of MAPK activity	0.0792421	12.2829
Sjp_0114920	Sjp_0114920		4e-11	vhp-1	Protein VHP-1	GO:0002119	nematode larval development	0.061086	1.22922
Sjp_0114920	Sjp_0114920		4e-11	vhp-1	Protein VHP-1	GO:0016311	dephosphorylation	0.414761	1.41726
Sjp_0114920	Sjp_0114920		4e-11	vhp-1	Protein VHP-1	GO:0035335	peptidyl-tyrosine dephosphorylation	0.407757	1.93941
Sjp_0004410	Sjp_0004410		1e-49	C46C11.1	Protein C46C11.1	GO:0008152	metabolic process	0.348059	1.10231
Sjp_0004410	Sjp_0004410		1e-49	C46C11.1	Protein C46C11.1	GO:0016042	lipid catabolic process	0.197708	4.60609
Sjp_0004410	Sjp_0004410		1e-49	C46C11.1	Protein C46C11.1	GO:0008203	cholesterol metabolic process	0.0792421	12.2829
Sjp_0081110	Sjp_0081110		1e-90	T23F11.1	Protein T23F11.1	GO:0006470	protein dephosphorylation	0.215076	2.30305
Sjp_0060710	Sjp_0060710		6e-16	toe-1	Protein TOE-1	GO:0040011	locomotion	0.152832	1.20475
Sjp_0060710	Sjp_0060710		6e-16	toe-1	Protein TOE-1	GO:0009792	embryo development ending in birth or egg hatching	0.0941071	1.15678
Sjp_0060710	Sjp_0060710		6e-16	toe-1	Protein TOE-1	GO:0042254	ribosome biogenesis	0.104349	2.63205
Sjp_0060710	Sjp_0060710		6e-16	toe-1	Protein TOE-1	GO:0007276	gamete generation	0.825506	0.584901
Sjp_0060710	Sjp_0060710		6e-16	toe-1	Protein TOE-1	GO:0006364	rRNA processing	0.00630632	4.18736
Sjp_0060710	Sjp_0060710		6e-16	toe-1	Protein TOE-1	GO:0045943	positive regulation of transcription from RNA polymerase I promoter	0.0535455	18.4244
Sjp_0060710	Sjp_0060710		6e-16	toe-1	Protein TOE-1	GO:0000462	maturation of SSU-rRNA from tricistronic rRNA transcript (SSU-rRNA, 5.8S rRNA, LSU-rRNA)	0.338579	2.45658
Sjp_0060710	Sjp_0060710		6e-16	toe-1	Protein TOE-1	GO:0002119	nematode larval development	0.061086	1.22922
Sjp_0072740	Sjp_0072740		2e-15	rab-11.1	Protein RAB-11.1	GO:0007264	small GTPase mediated signal transduction	0.864309	0.511788
Sjp_0072740	Sjp_0072740		2e-15	rab-11.1	Protein RAB-11.1	GO:0009792	embryo development ending in birth or egg hatching	0.0941071	1.15678
Sjp_0072740	Sjp_0072740		2e-15	rab-11.1	Protein RAB-11.1	GO:0060471	cortical granule exocytosis	0.128578	7.36975
Sjp_0072740	Sjp_0072740		2e-15	rab-11.1	Protein RAB-11.1	GO:0006184	GTP catabolic process	0.591691	0.98702
Sjp_0072740	Sjp_0072740		2e-15	rab-11.1	Protein RAB-11.1	GO:0015031	protein transport	0.00643713	2.48978
Sjp_0072740	Sjp_0072740		2e-15	rab-11.1	Protein RAB-11.1	GO:0008152	metabolic process	0.348059	1.10231
Sjp_0072740	Sjp_0072740		2e-15	rab-11.1	Protein RAB-11.1	GO:0032482	Rab protein signal transduction	0.511987	1.41726
Sjp_0072740	Sjp_0072740		2e-15	rab-11.1	Protein RAB-11.1	GO:0000910	cytokinesis	0.571697	1.05282
Sjp_0072740	Sjp_0072740		2e-15	rab-11.1	Protein RAB-11.1	GO:0006886	intracellular protein transport	0.31811	1.40376
Sjp_0072740	Sjp_0072740		2e-15	rab-11.1	Protein RAB-11.1	GO:0006898	receptor-mediated endocytosis	0.242928	1.20236
Sjp_0072740	Sjp_0072740		2e-15	rab-11.1	Protein RAB-11.1	GO:0000003	reproduction	0.00700666	1.34427
Sjp_0072740	Sjp_0072740		2e-15	rab-11.1	Protein RAB-11.1	GO:0030703	eggshell formation	0.21952	4.0943
Sjp_0072740	Sjp_0072740		2e-15	rab-11.1	Protein RAB-11.1	GO:0002119	nematode larval development	0.061086	1.22922
Sjp_0072740	Sjp_0072740		2e-15	rab-11.1	Protein RAB-11.1	GO:0006915	apoptotic process	0.0547557	1.53138
Sjp_0072740	Sjp_0072740		2e-15	rab-11.1	Protein RAB-11.1	GO:0032467	positive regulation of cytokinesis	0.104247	9.21218
Sjp_0050490	Sjp_0050490		3e-12	F59A2.6	Protein F59A2.6	GO:0000042	protein targeting to Golgi	0.104247	9.21218
Sjp_0009170	Sjp_0009170		3e-176	che-3	Protein CHE-3	GO:0007275	multicellular organismal development	0.200238	1.33334
Sjp_0009170	Sjp_0009170		3e-176	che-3	Protein CHE-3	GO:0030030	cell projection organization	0.338579	2.45658
Sjp_0009170	Sjp_0009170		3e-176	che-3	Protein CHE-3	GO:0006200	ATP catabolic process	0.0527989	1.85273
Sjp_0009170	Sjp_0009170		3e-176	che-3	Protein CHE-3	GO:0008104	protein localization	0.0141032	4.21128
Sjp_0009170	Sjp_0009170		3e-176	che-3	Protein CHE-3	GO:0007018	microtubule-based movement	0.0643061	2.63205
Sjp_0009170	Sjp_0009170		3e-176	che-3	Protein CHE-3	GO:0007635	chemosensory behavior	0.175338	2.63205
Sjp_0009170	Sjp_0009170		3e-176	che-3	Protein CHE-3	GO:0042384	cilium assembly	0.538272	1.31603
Sjp_0009170	Sjp_0009170		3e-176	che-3	Protein CHE-3	GO:0008152	metabolic process	0.348059	1.10231
Sjp_0009170	Sjp_0009170		3e-176	che-3	Protein CHE-3	GO:0001539	cilium or flagellum-dependent cell motility	0.240744	3.68487
Sjp_0009170	Sjp_0009170		3e-176	che-3	Protein CHE-3	GO:0030512	negative regulation of transforming growth factor beta receptor signaling pathway	0.22515	2.23326
Sjp_0032030	Sjp_0032030		2e-31	cpb-3	Protein CPB-3	GO:0009792	embryo development ending in birth or egg hatching	0.0941071	1.15678
Sjp_0032030	Sjp_0032030		2e-31	cpb-3	Protein CPB-3	GO:0006915	apoptotic process	0.0547557	1.53138
Sjp_0032030	Sjp_0032030		2e-31	cpb-3	Protein CPB-3	GO:0000003	reproduction	0.00700666	1.34427
Sjp_0008430	Sjp_0008430		3e-14	dnj-15	Protein DNJ-15	GO:0006457	protein folding	0.0988279	2.26761
Sjp_0008430	Sjp_0008430		3e-14	dnj-15	Protein DNJ-15	GO:0051259	protein oligomerization	0.0792421	12.2829
Sjp_0033000	Sjp_0033000		6e-40	dpf-1	Protein DPF-1	GO:0006508	proteolysis	0.65265	0.907604
Sjp_0037780	Sjp_0037780		2e-68	bli-4	Protein BLI-4	GO:0040002	collagen and cuticulin-based cuticle development	0.250961	1.72728
Sjp_0037780	Sjp_0037780		2e-68	bli-4	Protein BLI-4	GO:0040011	locomotion	0.152832	1.20475
Sjp_0037780	Sjp_0037780		2e-68	bli-4	Protein BLI-4	GO:0009792	embryo development ending in birth or egg hatching	0.0941071	1.15678
Sjp_0037780	Sjp_0037780		2e-68	bli-4	Protein BLI-4	GO:0010171	body morphogenesis	0.185511	1.31603
Sjp_0037780	Sjp_0037780		2e-68	bli-4	Protein BLI-4	GO:0002119	nematode larval development	0.061086	1.22922
Sjp_0037780	Sjp_0037780		2e-68	bli-4	Protein BLI-4	GO:0006508	proteolysis	0.65265	0.907604
Sjp_0037780	Sjp_0037780		2e-68	bli-4	Protein BLI-4	GO:0018996	molting cycle, collagen and cuticulin-based cuticle	0.338466	1.26339
Sjp_0039600	Sjp_0039600		2e-33	tyra-3	Protein TYRA-3	GO:0040013	negative regulation of locomotion	0.15596	2.83452
Sjp_0039600	Sjp_0039600		2e-33	tyra-3	Protein TYRA-3	GO:0007186	G-protein coupled receptor signaling pathway	0.0678043	2.27461
Sjp_0039600	Sjp_0039600		2e-33	tyra-3	Protein TYRA-3	GO:0007165	signal transduction	0.111578	1.64687
Sjp_0039600	Sjp_0039600		2e-33	tyra-3	Protein TYRA-3	GO:0040039	inductive cell migration	0.122691	1.76874
Sjp_0085990	Sjp_0085990		2e-17	npp-10	Protein NPP-10	GO:0009792	embryo development ending in birth or egg hatching	0.0941071	1.15678
Sjp_0085990	Sjp_0085990		2e-17	npp-10	Protein NPP-10	GO:0015031	protein transport	0.00643713	2.48978
Sjp_0085990	Sjp_0085990		2e-17	npp-10	Protein NPP-10	GO:0030719	P granule organization	0.027138	36.8487
Sjp_0085990	Sjp_0085990		2e-17	npp-10	Protein NPP-10	GO:0006810	transport	0.759588	0.856947
Sjp_0085990	Sjp_0085990		2e-17	npp-10	Protein NPP-10	GO:0006997	nucleus organization	0.0321647	4.25178
Sjp_0085990	Sjp_0085990		2e-17	npp-10	Protein NPP-10	GO:0000003	reproduction	0.00700666	1.34427
Sjp_0085990	Sjp_0085990		2e-17	npp-10	Protein NPP-10	GO:0040039	inductive cell migration	0.122691	1.76874
Sjp_0085990	Sjp_0085990		2e-17	npp-10	Protein NPP-10	GO:0008406	gonad development	0.40713	1.19639
Sjp_0085990	Sjp_0085990		2e-17	npp-10	Protein NPP-10	GO:0002119	nematode larval development	0.061086	1.22922
Sjp_0085990	Sjp_0085990		2e-17	npp-10	Protein NPP-10	GO:0016477	cell migration	0.484537	1.11663
Sjp_0085990	Sjp_0085990		2e-17	npp-10	Protein NPP-10	GO:0051028	mRNA transport	0.0232088	8.18861
Sjp_0066350	Sjp_0066350		4e-21	pop-1	Protein POP-1	GO:0010085	polarity specification of proximal/distal axis	0.128578	7.36975
Sjp_0066350	Sjp_0066350		4e-21	pop-1	Protein POP-1	GO:0042659	regulation of cell fate specification	0.240744	3.68487
Sjp_0066350	Sjp_0066350		4e-21	pop-1	Protein POP-1	GO:0040035	hermaphrodite genitalia development	0.223058	1.21257
Sjp_0066350	Sjp_0066350		4e-21	pop-1	Protein POP-1	GO:0007275	multicellular organismal development	0.200238	1.33334
Sjp_0066350	Sjp_0066350		4e-21	pop-1	Protein POP-1	GO:0007052	mitotic spindle organization	0.789492	0.695259
Sjp_0066350	Sjp_0066350		4e-21	pop-1	Protein POP-1	GO:0009792	embryo development ending in birth or egg hatching	0.0941071	1.15678
Sjp_0066350	Sjp_0066350		4e-21	pop-1	Protein POP-1	GO:0045944	positive regulation of transcription from RNA polymerase II promoter	0.683984	0.856947
Sjp_0066350	Sjp_0066350		4e-21	pop-1	Protein POP-1	GO:0045892	negative regulation of transcription, DNA-templated	0.240744	3.68487
Sjp_0066350	Sjp_0066350		4e-21	pop-1	Protein POP-1	GO:0006915	apoptotic process	0.0547557	1.53138
Sjp_0066350	Sjp_0066350		4e-21	pop-1	Protein POP-1	GO:0016055	Wnt signaling pathway	0.608993	1.08379
Sjp_0066350	Sjp_0066350		4e-21	pop-1	Protein POP-1	GO:0060070	canonical Wnt signaling pathway	0.240744	3.68487
Sjp_0066350	Sjp_0066350		4e-21	pop-1	Protein POP-1	GO:0040027	negative regulation of vulval development	0.374348	1.24489
Sjp_0066350	Sjp_0066350		4e-21	pop-1	Protein POP-1	GO:0040026	positive regulation of vulval development	0.442963	1.33995
Sjp_0066350	Sjp_0066350		4e-21	pop-1	Protein POP-1	GO:0009880	embryonic pattern specification	0.197708	4.60609
Sjp_0066350	Sjp_0066350		4e-21	pop-1	Protein POP-1	GO:0008356	asymmetric cell division	0.101055	3.68487
Sjp_0066350	Sjp_0066350		4e-21	pop-1	Protein POP-1	GO:0009786	regulation of asymmetric cell division	0.175291	5.26411
Sjp_0066350	Sjp_0066350		4e-21	pop-1	Protein POP-1	GO:0048666	neuron development	0.240744	3.68487
Sjp_0066350	Sjp_0066350		4e-21	pop-1	Protein POP-1	GO:0000003	reproduction	0.00700666	1.34427
Sjp_0066350	Sjp_0066350		4e-21	pop-1	Protein POP-1	GO:0007500	mesodermal cell fate determination	0.0535455	18.4244
Sjp_0066350	Sjp_0066350		4e-21	pop-1	Protein POP-1	GO:0006357	regulation of transcription from RNA polymerase II promoter	0.207623	1.90597
Sjp_0066350	Sjp_0066350		4e-21	pop-1	Protein POP-1	GO:0043282	pharyngeal muscle development	0.000367229	18.4244
Sjp_0066350	Sjp_0066350		4e-21	pop-1	Protein POP-1	GO:2000746	regulation of defecation rhythm	0.0535455	18.4244
Sjp_0066350	Sjp_0066350		4e-21	pop-1	Protein POP-1	GO:0016246	RNA interference	0.708032	0.818861
Sjp_0056380	Sjp_0056380		2e-42	M57.2	Protein M57.2	GO:0019915	lipid storage	0.642956	0.915497
Sjp_0056380	Sjp_0056380		2e-42	M57.2	Protein M57.2	GO:0008219	cell death	0.346473	1.63772
Sjp_0056380	Sjp_0056380		2e-42	M57.2	Protein M57.2	GO:0002119	nematode larval development	0.061086	1.22922
Sjp_0056380	Sjp_0056380		2e-42	M57.2	Protein M57.2	GO:0040011	locomotion	0.152832	1.20475
Sjp_0056380	Sjp_0056380		2e-42	M57.2	Protein M57.2	GO:0008340	determination of adult lifespan	0.213214	1.24122
Sjp_0056380	Sjp_0056380		2e-42	M57.2	Protein M57.2	GO:0009792	embryo development ending in birth or egg hatching	0.0941071	1.15678
Sjp_0056380	Sjp_0056380		2e-42	M57.2	Protein M57.2	GO:0018342	protein prenylation	0.0535455	18.4244
Sjp_0088520	Sjp_0088520		2e-64	mgl-1	Protein MGL-1	GO:0007186	G-protein coupled receptor signaling pathway	0.0678043	2.27461
Sjp_0088520	Sjp_0088520		2e-64	mgl-1	Protein MGL-1	GO:0007165	signal transduction	0.111578	1.64687
Sjp_0088520	Sjp_0088520		2e-64	mgl-1	Protein MGL-1	GO:0007196	adenylate cyclase-inhibiting G-protein coupled glutamate receptor signaling pathway	0.0792421	12.2829
Sjp_0088520	Sjp_0088520		2e-64	mgl-1	Protein MGL-1	GO:0051966	regulation of synaptic transmission, glutamatergic	0.0792421	12.2829
Sjp_0088520	Sjp_0088520		2e-64	mgl-1	Protein MGL-1	GO:0010884	positive regulation of lipid storage	0.104247	9.21218
Sjp_0025240	Sjp_0025240		1e-77	gck-2	Protein GCK-2	GO:0006468	protein phosphorylation	0.82368	0.731126
Sjp_0025240	Sjp_0025240		1e-77	gck-2	Protein GCK-2	GO:0023014	signal transduction by phosphorylation	0.215076	2.30305
Sjp_0025240	Sjp_0025240		1e-77	gck-2	Protein GCK-2	GO:0050790	regulation of catalytic activity	0.15596	2.83452
Sjp_0025240	Sjp_0025240		1e-77	gck-2	Protein GCK-2	GO:0016310	phosphorylation	0.826323	0.728236
Sjp_0025240	Sjp_0025240		1e-77	gck-2	Protein GCK-2	GO:0035556	intracellular signal transduction	0.400211	1.31603
Sjp_0055300	Sjp_0055300		1e-11	egl-2	Protein EGL-2	GO:0055085	transmembrane transport	0.65412	0.909845
Sjp_0055300	Sjp_0055300		1e-11	egl-2	Protein EGL-2	GO:0071805	potassium ion transmembrane transport	0.470411	1.27065
Sjp_0055300	Sjp_0055300		1e-11	egl-2	Protein EGL-2	GO:0007165	signal transduction	0.111578	1.64687
Sjp_0055300	Sjp_0055300		1e-11	egl-2	Protein EGL-2	GO:0030163	protein catabolic process	0.271297	1.37324
Sjp_0055300	Sjp_0055300		1e-11	egl-2	Protein EGL-2	GO:0034220	ion transmembrane transport	0.683984	0.856947
Sjp_0055300	Sjp_0055300		1e-11	egl-2	Protein EGL-2	GO:0006810	transport	0.759588	0.856947
Sjp_0055300	Sjp_0055300		1e-11	egl-2	Protein EGL-2	GO:0007635	chemosensory behavior	0.175338	2.63205
Sjp_0055300	Sjp_0055300		1e-11	egl-2	Protein EGL-2	GO:0023014	signal transduction by phosphorylation	0.215076	2.30305
Sjp_0055300	Sjp_0055300		1e-11	egl-2	Protein EGL-2	GO:0006813	potassium ion transport	0.200573	1.93941
Sjp_0055300	Sjp_0055300		1e-11	egl-2	Protein EGL-2	GO:0006811	ion transport	0.936123	0.516571
Sjp_0055300	Sjp_0055300		1e-11	egl-2	Protein EGL-2	GO:0042391	regulation of membrane potential	0.137043	3.07073
Sjp_0055300	Sjp_0055300		1e-11	egl-2	Protein EGL-2	GO:0000160	phosphorelay signal transduction system	0.175291	5.26411
Sjp_0055300	Sjp_0055300		1e-11	egl-2	Protein EGL-2	GO:0006936	muscle contraction	0.439605	1.7547
Sjp_0055300	Sjp_0055300		1e-11	egl-2	Protein EGL-2	GO:0018991	oviposition	0.658092	0.906117
Sjp_0033440	Sjp_0033440		1e-137	let-268	Protein LET-268	GO:0009792	embryo development ending in birth or egg hatching	0.0941071	1.15678
Sjp_0033440	Sjp_0033440		1e-137	let-268	Protein LET-268	GO:0010171	body morphogenesis	0.185511	1.31603
Sjp_0033440	Sjp_0033440		1e-137	let-268	Protein LET-268	GO:0006486	protein glycosylation	0.762878	0.70863
Sjp_0033440	Sjp_0033440		1e-137	let-268	Protein LET-268	GO:0006898	receptor-mediated endocytosis	0.242928	1.20236
Sjp_0033440	Sjp_0033440		1e-137	let-268	Protein LET-268	GO:0002119	nematode larval development	0.061086	1.22922
Sjp_0033440	Sjp_0033440		1e-137	let-268	Protein LET-268	GO:0097359	UDP-glucosylation	0.104247	9.21218
Sjp_0033440	Sjp_0033440		1e-137	let-268	Protein LET-268	GO:0055114	oxidation-reduction process	0.793942	0.744419
Sjp_0033440	Sjp_0033440		1e-137	let-268	Protein LET-268	GO:0032964	collagen biosynthetic process	0.0535455	18.4244
Sjp_0033440	Sjp_0033440		1e-137	let-268	Protein LET-268	GO:0032940	secretion by cell	0.0825702	2.41631
Sjp_0100160	Sjp_0100160		3e-43	T06D8.5	Protein T06D8.5	GO:0006784	heme a biosynthetic process	0.0535455	18.4244
Sjp_0100160	Sjp_0100160		3e-43	T06D8.5	Protein T06D8.5	GO:0055114	oxidation-reduction process	0.793942	0.744419
Sjp_0093880	Sjp_0093880		4e-30	cgt-2	Protein CGT-2	GO:0006679	glucosylceramide biosynthetic process	0.0535455	18.4244
Sjp_0093880	Sjp_0093880		4e-30	cgt-2	Protein CGT-2	GO:0006629	lipid metabolic process	0.843951	0.549981
Sjp_0093880	Sjp_0093880		4e-30	cgt-2	Protein CGT-2	GO:0006665	sphingolipid metabolic process	0.281491	3.07073
Sjp_0064530	Sjp_0064530		3e-133	gpb-1	Protein GPB-1	GO:0009790	embryo development	0.771217	0.722524
Sjp_0064530	Sjp_0064530		3e-133	gpb-1	Protein GPB-1	GO:0000132	establishment of mitotic spindle orientation	0.185167	2.54129
Sjp_0064530	Sjp_0064530		3e-133	gpb-1	Protein GPB-1	GO:0035046	pronuclear migration	0.677727	0.867029
Sjp_0064530	Sjp_0064530		3e-133	gpb-1	Protein GPB-1	GO:0040013	negative regulation of locomotion	0.15596	2.83452
Sjp_0064530	Sjp_0064530		3e-133	gpb-1	Protein GPB-1	GO:0046662	regulation of oviposition	0.793712	0.646469
Sjp_0064530	Sjp_0064530		3e-133	gpb-1	Protein GPB-1	GO:0007165	signal transduction	0.111578	1.64687
Sjp_0064530	Sjp_0064530		3e-133	gpb-1	Protein GPB-1	GO:0040011	locomotion	0.152832	1.20475
Sjp_0064530	Sjp_0064530		3e-133	gpb-1	Protein GPB-1	GO:0009792	embryo development ending in birth or egg hatching	0.0941071	1.15678
Sjp_0064530	Sjp_0064530		3e-133	gpb-1	Protein GPB-1	GO:0018991	oviposition	0.658092	0.906117
Sjp_0064530	Sjp_0064530		3e-133	gpb-1	Protein GPB-1	GO:0000003	reproduction	0.00700666	1.34427
Sjp_0069840	Sjp_0069840		2e-11	rcn-1	Protein RCN-1	GO:0034608	vulval location	0.320068	2.63205
Sjp_0069840	Sjp_0069840		2e-11	rcn-1	Protein RCN-1	GO:0034606	response to hermaphrodite contact	0.374115	2.16757
Sjp_0069840	Sjp_0069840		2e-11	rcn-1	Protein RCN-1	GO:0019722	calcium-mediated signaling	0.104247	9.21218
Sjp_0069840	Sjp_0069840		2e-11	rcn-1	Protein RCN-1	GO:0032513	negative regulation of protein phosphatase type 2B activity	0.027138	36.8487
Sjp_0009580	Sjp_0009580		5e-26	ceh-1	Protein CEH-1	GO:0007275	multicellular organismal development	0.200238	1.33334
Sjp_0009580	Sjp_0009580		5e-26	ceh-1	Protein CEH-1	GO:0006355	regulation of transcription, DNA-templated	0.329299	1.20596
Sjp_0030300	Sjp_0030300		4e-74	mon-2	Protein MON-2	GO:0016192	vesicle-mediated transport	0.0230564	2.69625
Sjp_0030300	Sjp_0030300		4e-74	mon-2	Protein MON-2	GO:0015031	protein transport	0.00643713	2.48978
Sjp_0030300	Sjp_0030300		4e-74	mon-2	Protein MON-2	GO:0071688	striated muscle myosin thick filament assembly	0.690142	0.847097
Sjp_0030300	Sjp_0030300		4e-74	mon-2	Protein MON-2	GO:0006810	transport	0.759588	0.856947
Sjp_0030300	Sjp_0030300		4e-74	mon-2	Protein MON-2	GO:0043547	positive regulation of GTPase activity	0.433643	1.36477
Sjp_0054180	Sjp_0054180		4e-137	pkc-3	Protein PKC-3	GO:0035188	hatching	0.586702	1.15152
Sjp_0054180	Sjp_0054180		4e-137	pkc-3	Protein PKC-3	GO:0040035	hermaphrodite genitalia development	0.223058	1.21257
Sjp_0054180	Sjp_0054180		4e-137	pkc-3	Protein PKC-3	GO:0007275	multicellular organismal development	0.200238	1.33334
Sjp_0054180	Sjp_0054180		4e-137	pkc-3	Protein PKC-3	GO:0009792	embryo development ending in birth or egg hatching	0.0941071	1.15678
Sjp_0054180	Sjp_0054180		4e-137	pkc-3	Protein PKC-3	GO:0006468	protein phosphorylation	0.82368	0.731126
Sjp_0054180	Sjp_0054180		4e-137	pkc-3	Protein PKC-3	GO:0007338	single fertilization	0.0535455	18.4244
Sjp_0054180	Sjp_0054180		4e-137	pkc-3	Protein PKC-3	GO:0008105	asymmetric protein localization	0.281491	3.07073
Sjp_0054180	Sjp_0054180		4e-137	pkc-3	Protein PKC-3	GO:0007506	gonadal mesoderm development	0.152253	6.14146
Sjp_0054180	Sjp_0054180		4e-137	pkc-3	Protein PKC-3	GO:0016310	phosphorylation	0.826323	0.728236
Sjp_0054180	Sjp_0054180		4e-137	pkc-3	Protein PKC-3	GO:0035556	intracellular signal transduction	0.400211	1.31603
Sjp_0054180	Sjp_0054180		4e-137	pkc-3	Protein PKC-3	GO:0040027	negative regulation of vulval development	0.374348	1.24489
Sjp_0054180	Sjp_0054180		4e-137	pkc-3	Protein PKC-3	GO:0007163	establishment or maintenance of cell polarity	0.21952	4.0943
Sjp_0054180	Sjp_0054180		4e-137	pkc-3	Protein PKC-3	GO:0010171	body morphogenesis	0.185511	1.31603
Sjp_0054180	Sjp_0054180		4e-137	pkc-3	Protein PKC-3	GO:0008356	asymmetric cell division	0.101055	3.68487
Sjp_0054180	Sjp_0054180		4e-137	pkc-3	Protein PKC-3	GO:0006898	receptor-mediated endocytosis	0.242928	1.20236
Sjp_0054180	Sjp_0054180		4e-137	pkc-3	Protein PKC-3	GO:0000003	reproduction	0.00700666	1.34427
Sjp_0054180	Sjp_0054180		4e-137	pkc-3	Protein PKC-3	GO:0007369	gastrulation	0.128578	7.36975
Sjp_0054180	Sjp_0054180		4e-137	pkc-3	Protein PKC-3	GO:0008406	gonad development	0.40713	1.19639
Sjp_0054180	Sjp_0054180		4e-137	pkc-3	Protein PKC-3	GO:0030154	cell differentiation	0.690142	0.847097
Sjp_0054180	Sjp_0054180		4e-137	pkc-3	Protein PKC-3	GO:0018105	peptidyl-serine phosphorylation	0.781887	0.669977
Sjp_0051980	Sjp_0051980		1e-24	K02D10.1	Protein K02D10.1	GO:0008152	metabolic process	0.348059	1.10231
Sjp_0051980	Sjp_0051980		1e-24	K02D10.1	Protein K02D10.1	GO:0016311	dephosphorylation	0.414761	1.41726
Sjp_0051980	Sjp_0051980		1e-24	K02D10.1	Protein K02D10.1	GO:0000003	reproduction	0.00700666	1.34427
Sjp_0134640	Sjp_0134640		1e-100	unc-116	Protein UNC-116	GO:0040038	polar body extrusion after meiotic divisions	0.0183741	9.21218
Sjp_0134640	Sjp_0134640		1e-100	unc-116	Protein UNC-116	GO:0040011	locomotion	0.152832	1.20475
Sjp_0134640	Sjp_0134640		1e-100	unc-116	Protein UNC-116	GO:0009792	embryo development ending in birth or egg hatching	0.0941071	1.15678
Sjp_0134640	Sjp_0134640		1e-100	unc-116	Protein UNC-116	GO:0006200	ATP catabolic process	0.0527989	1.85273
Sjp_0134640	Sjp_0134640		1e-100	unc-116	Protein UNC-116	GO:0008104	protein localization	0.0141032	4.21128
Sjp_0134640	Sjp_0134640		1e-100	unc-116	Protein UNC-116	GO:0007411	axon guidance	0.186658	2.00993
Sjp_0134640	Sjp_0134640		1e-100	unc-116	Protein UNC-116	GO:0007018	microtubule-based movement	0.0643061	2.63205
Sjp_0134640	Sjp_0134640		1e-100	unc-116	Protein UNC-116	GO:0048814	regulation of dendrite morphogenesis	0.0260354	4.60609
Sjp_0134640	Sjp_0134640		1e-100	unc-116	Protein UNC-116	GO:0007413	axonal fasciculation	0.0932958	2.76366
Sjp_0134640	Sjp_0134640		1e-100	unc-116	Protein UNC-116	GO:0030705	cytoskeleton-dependent intracellular transport	0.00422824	18.4244
Sjp_0134640	Sjp_0134640		1e-100	unc-116	Protein UNC-116	GO:0048489	synaptic vesicle transport	0.0589295	3.34989
Sjp_0134640	Sjp_0134640		1e-100	unc-116	Protein UNC-116	GO:0016358	dendrite development	0.0879635	2.83452
Sjp_0134640	Sjp_0134640		1e-100	unc-116	Protein UNC-116	GO:0030163	protein catabolic process	0.271297	1.37324
Sjp_0134640	Sjp_0134640		1e-100	unc-116	Protein UNC-116	GO:0008152	metabolic process	0.348059	1.10231
Sjp_0134640	Sjp_0134640		1e-100	unc-116	Protein UNC-116	GO:0010171	body morphogenesis	0.185511	1.31603
Sjp_0134640	Sjp_0134640		1e-100	unc-116	Protein UNC-116	GO:0051295	establishment of meiotic spindle localization	0.00215234	24.5658
Sjp_0134640	Sjp_0134640		1e-100	unc-116	Protein UNC-116	GO:0051296	establishment of meiotic spindle orientation	0.0426422	3.81194
Sjp_0134640	Sjp_0134640		1e-100	unc-116	Protein UNC-116	GO:0010940	positive regulation of necrotic cell death	0.296175	1.84244
Sjp_0134640	Sjp_0134640		1e-100	unc-116	Protein UNC-116	GO:0033206	meiotic cytokinesis	0.000730447	36.8487
Sjp_0060870	Sjp_0060870		2e-14	F13H10.4	Protein F13H10.4	GO:0008152	metabolic process	0.348059	1.10231
Sjp_0060870	Sjp_0060870		2e-14	F13H10.4	Protein F13H10.4	GO:0009311	oligosaccharide metabolic process	0.175291	5.26411
Sjp_0082650	Sjp_0082650		1e-13	ser-2	Protein SER-2	GO:0007186	G-protein coupled receptor signaling pathway	0.0678043	2.27461
Sjp_0082650	Sjp_0082650		1e-13	ser-2	Protein SER-2	GO:0007165	signal transduction	0.111578	1.64687
Sjp_0082650	Sjp_0082650		1e-13	ser-2	Protein SER-2	GO:0007212	dopamine receptor signaling pathway	0.423899	1.84244
Sjp_0082650	Sjp_0082650		1e-13	ser-2	Protein SER-2	GO:0007211	octopamine or tyramine signaling pathway	0.104247	9.21218
Sjp_0097630	Sjp_0097630		1e-16	blmp-1	Protein BLMP-1	GO:0040035	hermaphrodite genitalia development	0.223058	1.21257
Sjp_0097630	Sjp_0097630		1e-16	blmp-1	Protein BLMP-1	GO:1903355	negative regulation of distal tip cell migration	0.128578	7.36975
Sjp_0097630	Sjp_0097630		1e-16	blmp-1	Protein BLMP-1	GO:0040011	locomotion	0.152832	1.20475
Sjp_0097630	Sjp_0097630		1e-16	blmp-1	Protein BLMP-1	GO:0006351	transcription, DNA-templated	0.4758	1.08913
Sjp_0097630	Sjp_0097630		1e-16	blmp-1	Protein BLMP-1	GO:0007275	multicellular organismal development	0.200238	1.33334
Sjp_0097630	Sjp_0097630		1e-16	blmp-1	Protein BLMP-1	GO:0008340	determination of adult lifespan	0.213214	1.24122
Sjp_0097630	Sjp_0097630		1e-16	blmp-1	Protein BLMP-1	GO:0010171	body morphogenesis	0.185511	1.31603
Sjp_0097630	Sjp_0097630		1e-16	blmp-1	Protein BLMP-1	GO:0006355	regulation of transcription, DNA-templated	0.329299	1.20596
Sjp_0097630	Sjp_0097630		1e-16	blmp-1	Protein BLMP-1	GO:0043652	engulfment of apoptotic cell	0.930796	0.383841
Sjp_0097630	Sjp_0097630		1e-16	blmp-1	Protein BLMP-1	GO:0000003	reproduction	0.00700666	1.34427
Sjp_0097630	Sjp_0097630		1e-16	blmp-1	Protein BLMP-1	GO:0040018	positive regulation of multicellular organism growth	0.23104	1.36477
Sjp_0097630	Sjp_0097630		1e-16	blmp-1	Protein BLMP-1	GO:0048869	cellular developmental process	0.128578	7.36975
Sjp_0097630	Sjp_0097630		1e-16	blmp-1	Protein BLMP-1	GO:0000122	negative regulation of transcription from RNA polymerase II promoter	0.742227	0.752015
Sjp_0097630	Sjp_0097630		1e-16	blmp-1	Protein BLMP-1	GO:0043053	dauer entry	0.0321647	4.25178
Sjp_0097630	Sjp_0097630		1e-16	blmp-1	Protein BLMP-1	GO:0002119	nematode larval development	0.061086	1.22922
Sjp_0097630	Sjp_0097630		1e-16	blmp-1	Protein BLMP-1	GO:0045684	positive regulation of epidermis development	0.128578	7.36975
Sjp_0018470	Sjp_0018470		4e-12	B0511.12	Protein B0511.12	GO:0040011	locomotion	0.152832	1.20475
Sjp_0049730	Sjp_0049730		0	unc-44	Protein UNC-44	GO:0007165	signal transduction	0.111578	1.64687
Sjp_0049730	Sjp_0049730		0	unc-44	Protein UNC-44	GO:0040011	locomotion	0.152832	1.20475
Sjp_0049730	Sjp_0049730		0	unc-44	Protein UNC-44	GO:0010171	body morphogenesis	0.185511	1.31603
Sjp_0049730	Sjp_0049730		0	unc-44	Protein UNC-44	GO:0007411	axon guidance	0.186658	2.00993
Sjp_0049730	Sjp_0049730		0	unc-44	Protein UNC-44	GO:0033563	dorsal/ventral axon guidance	0.678025	0.89875
Sjp_0049730	Sjp_0049730		0	unc-44	Protein UNC-44	GO:0007126	meiotic nuclear division	0.88513	0.549981
Sjp_0049730	Sjp_0049730		0	unc-44	Protein UNC-44	GO:0040018	positive regulation of multicellular organism growth	0.23104	1.36477
Sjp_0049730	Sjp_0049730		0	unc-44	Protein UNC-44	GO:0016358	dendrite development	0.0879635	2.83452
Sjp_0127420	Sjp_0127420		3e-14	shn-1	Protein SHN-1	GO:0030421	defecation	0.385879	1.50403
Sjp_0127420	Sjp_0127420		3e-14	shn-1	Protein SHN-1	GO:0007622	rhythmic behavior	0.175291	5.26411
Sjp_0132650	Sjp_0132650		2e-62	cpl-1	Protein CPL-1	GO:0070265	necrotic cell death	0.668959	0.921218
Sjp_0132650	Sjp_0132650		2e-62	cpl-1	Protein CPL-1	GO:0002119	nematode larval development	0.061086	1.22922
Sjp_0132650	Sjp_0132650		2e-62	cpl-1	Protein CPL-1	GO:0040011	locomotion	0.152832	1.20475
Sjp_0132650	Sjp_0132650		2e-62	cpl-1	Protein CPL-1	GO:0009792	embryo development ending in birth or egg hatching	0.0941071	1.15678
Sjp_0132650	Sjp_0132650		2e-62	cpl-1	Protein CPL-1	GO:0006508	proteolysis	0.65265	0.907604
Sjp_0026390	Sjp_0026390		3e-16	nol-9	Protein NOL-9	GO:0000448	cleavage in ITS2 between 5.8S rRNA and LSU-rRNA of tricistronic rRNA transcript (SSU-rRNA, 5.8S rRNA, LSU-rRNA)	0.027138	36.8487
Sjp_0026390	Sjp_0026390		3e-16	nol-9	Protein NOL-9	GO:0006364	rRNA processing	0.00630632	4.18736
Sjp_0026390	Sjp_0026390		3e-16	nol-9	Protein NOL-9	GO:0016310	phosphorylation	0.826323	0.728236
Sjp_0026390	Sjp_0026390		3e-16	nol-9	Protein NOL-9	GO:0000003	reproduction	0.00700666	1.34427
Sjp_0055140	Sjp_0055140		1e-120	pdha-1	Protein PDHA-1	GO:0008340	determination of adult lifespan	0.213214	1.24122
Sjp_0055140	Sjp_0055140		1e-120	pdha-1	Protein PDHA-1	GO:0009792	embryo development ending in birth or egg hatching	0.0941071	1.15678
Sjp_0055140	Sjp_0055140		1e-120	pdha-1	Protein PDHA-1	GO:0006096	glycolytic process	0.48422	1.53536
Sjp_0055140	Sjp_0055140		1e-120	pdha-1	Protein PDHA-1	GO:0008152	metabolic process	0.348059	1.10231
Sjp_0055140	Sjp_0055140		1e-120	pdha-1	Protein PDHA-1	GO:0006898	receptor-mediated endocytosis	0.242928	1.20236
Sjp_0055140	Sjp_0055140		1e-120	pdha-1	Protein PDHA-1	GO:0000003	reproduction	0.00700666	1.34427
Sjp_0055140	Sjp_0055140		1e-120	pdha-1	Protein PDHA-1	GO:0008406	gonad development	0.40713	1.19639
Sjp_0055140	Sjp_0055140		1e-120	pdha-1	Protein PDHA-1	GO:0048477	oogenesis	0.597203	0.969704
Sjp_0055140	Sjp_0055140		1e-120	pdha-1	Protein PDHA-1	GO:0055114	oxidation-reduction process	0.793942	0.744419
Sjp_0055140	Sjp_0055140		1e-120	pdha-1	Protein PDHA-1	GO:0016477	cell migration	0.484537	1.11663
Sjp_0052790	Sjp_0052790		1e-161	T28D6.6	Protein T28D6.6	GO:0040035	hermaphrodite genitalia development	0.223058	1.21257
Sjp_0052790	Sjp_0052790		1e-161	T28D6.6	Protein T28D6.6	GO:0002119	nematode larval development	0.061086	1.22922
Sjp_0052790	Sjp_0052790		1e-161	T28D6.6	Protein T28D6.6	GO:0009792	embryo development ending in birth or egg hatching	0.0941071	1.15678
Sjp_0052790	Sjp_0052790		1e-161	T28D6.6	Protein T28D6.6	GO:0000003	reproduction	0.00700666	1.34427
Sjp_0052790	Sjp_0052790		1e-161	T28D6.6	Protein T28D6.6	GO:0040007	growth	0.215768	1.56139
Sjp_0016940	Sjp_0016940		0	rha-1	Protein RHA-1	GO:0007275	multicellular organismal development	0.200238	1.33334
Sjp_0016940	Sjp_0016940		0	rha-1	Protein RHA-1	GO:0009792	embryo development ending in birth or egg hatching	0.0941071	1.15678
Sjp_0016940	Sjp_0016940		0	rha-1	Protein RHA-1	GO:0006200	ATP catabolic process	0.0527989	1.85273
Sjp_0016940	Sjp_0016940		0	rha-1	Protein RHA-1	GO:0051301	cell division	0.934583	0.376008
Sjp_0016940	Sjp_0016940		0	rha-1	Protein RHA-1	GO:0007281	germ cell development	0.597792	0.978285
Sjp_0016940	Sjp_0016940		0	rha-1	Protein RHA-1	GO:0045814	negative regulation of gene expression, epigenetic	0.0535455	18.4244
Sjp_0016940	Sjp_0016940		0	rha-1	Protein RHA-1	GO:0006351	transcription, DNA-templated	0.4758	1.08913
Sjp_0016940	Sjp_0016940		0	rha-1	Protein RHA-1	GO:0006355	regulation of transcription, DNA-templated	0.329299	1.20596
Sjp_0016940	Sjp_0016940		0	rha-1	Protein RHA-1	GO:0007067	mitotic nuclear division	0.78052	0.70863
Sjp_0016940	Sjp_0016940		0	rha-1	Protein RHA-1	GO:0006396	RNA processing	0.619687	1.05282
Sjp_0016940	Sjp_0016940		0	rha-1	Protein RHA-1	GO:0000003	reproduction	0.00700666	1.34427
Sjp_0016940	Sjp_0016940		0	rha-1	Protein RHA-1	GO:0007049	cell cycle	0.789492	0.695259
Sjp_0083200	Sjp_0083200		7e-15	CELE_B0513.2	Protein B0513.2	GO:0006397	mRNA processing	0.348031	1.43567
Sjp_0035720	Sjp_0035720		2e-136	cct-8	Protein CCT-8	GO:0040035	hermaphrodite genitalia development	0.223058	1.21257
Sjp_0035720	Sjp_0035720		2e-136	cct-8	Protein CCT-8	GO:0040011	locomotion	0.152832	1.20475
Sjp_0035720	Sjp_0035720		2e-136	cct-8	Protein CCT-8	GO:0009792	embryo development ending in birth or egg hatching	0.0941071	1.15678
Sjp_0035720	Sjp_0035720		2e-136	cct-8	Protein CCT-8	GO:0044267	cellular protein metabolic process	0.046862	5.66904
Sjp_0035720	Sjp_0035720		2e-136	cct-8	Protein CCT-8	GO:0006457	protein folding	0.0988279	2.26761
Sjp_0035720	Sjp_0035720		2e-136	cct-8	Protein CCT-8	GO:0006898	receptor-mediated endocytosis	0.242928	1.20236
Sjp_0035720	Sjp_0035720		2e-136	cct-8	Protein CCT-8	GO:0000003	reproduction	0.00700666	1.34427
Sjp_0035720	Sjp_0035720		2e-136	cct-8	Protein CCT-8	GO:0040039	inductive cell migration	0.122691	1.76874
Sjp_0035720	Sjp_0035720		2e-136	cct-8	Protein CCT-8	GO:0002119	nematode larval development	0.061086	1.22922
Sjp_0058500	Sjp_0058500		3e-24	tag-296	Protein TAG-296	GO:0046836	glycolipid transport	0.027138	36.8487
Sjp_0013210	Sjp_0013210		0	F56D2.6	Protein F56D2.6	GO:0008380	RNA splicing	0.727478	0.784016
Sjp_0013210	Sjp_0013210		0	F56D2.6	Protein F56D2.6	GO:0008152	metabolic process	0.348059	1.10231
Sjp_0013210	Sjp_0013210		0	F56D2.6	Protein F56D2.6	GO:0006200	ATP catabolic process	0.0527989	1.85273
Sjp_0013210	Sjp_0013210		0	F56D2.6	Protein F56D2.6	GO:0006364	rRNA processing	0.00630632	4.18736
Sjp_0013210	Sjp_0013210		0	F56D2.6	Protein F56D2.6	GO:0006397	mRNA processing	0.348031	1.43567
Sjp_0013210	Sjp_0013210		0	F56D2.6	Protein F56D2.6	GO:0000398	mRNA splicing, via spliceosome	0.719794	0.80106
Sjp_0049610	Sjp_0049610		3e-46	grp-1	Protein GRP-1	GO:0016192	vesicle-mediated transport	0.0230564	2.69625
Sjp_0049610	Sjp_0049610		3e-46	grp-1	Protein GRP-1	GO:0032012	regulation of ARF protein signal transduction	0.175291	5.26411
Sjp_0049610	Sjp_0049610		3e-46	grp-1	Protein GRP-1	GO:0030155	regulation of cell adhesion	0.0792421	12.2829
Sjp_0049610	Sjp_0049610		3e-46	grp-1	Protein GRP-1	GO:0043547	positive regulation of GTPase activity	0.433643	1.36477
Sjp_0035300	Sjp_0035300		2e-12	usp-46	Protein USP-46	GO:0040027	negative regulation of vulval development	0.374348	1.24489
Sjp_0035300	Sjp_0035300		2e-12	usp-46	Protein USP-46	GO:0071947	protein deubiquitination involved in ubiquitin-dependent protein catabolic process	0.027138	36.8487
Sjp_0035300	Sjp_0035300		2e-12	usp-46	Protein USP-46	GO:0006511	ubiquitin-dependent protein catabolic process	0.640213	0.995912
Sjp_0035300	Sjp_0035300		2e-12	usp-46	Protein USP-46	GO:0006508	proteolysis	0.65265	0.907604
Sjp_0035300	Sjp_0035300		2e-12	usp-46	Protein USP-46	GO:2000311	regulation of alpha-amino-3-hydroxy-5-methyl-4-isoxazole propionate selective glutamate receptor activity	0.027138	36.8487
Sjp_0058370	Sjp_0058370		5e-172	nsf-1	Protein NSF-1	GO:0009792	embryo development ending in birth or egg hatching	0.0941071	1.15678
Sjp_0058370	Sjp_0058370		5e-172	nsf-1	Protein NSF-1	GO:0008152	metabolic process	0.348059	1.10231
Sjp_0058370	Sjp_0058370		5e-172	nsf-1	Protein NSF-1	GO:0015031	protein transport	0.00643713	2.48978
Sjp_0058370	Sjp_0058370		5e-172	nsf-1	Protein NSF-1	GO:0006810	transport	0.759588	0.856947
Sjp_0058370	Sjp_0058370		5e-172	nsf-1	Protein NSF-1	GO:0006898	receptor-mediated endocytosis	0.242928	1.20236
Sjp_0058370	Sjp_0058370		5e-172	nsf-1	Protein NSF-1	GO:0000003	reproduction	0.00700666	1.34427
Sjp_0058370	Sjp_0058370		5e-172	nsf-1	Protein NSF-1	GO:0002119	nematode larval development	0.061086	1.22922
Sjp_0058370	Sjp_0058370		5e-172	nsf-1	Protein NSF-1	GO:0006915	apoptotic process	0.0547557	1.53138
Sjp_0058370	Sjp_0058370		5e-172	nsf-1	Protein NSF-1	GO:0071688	striated muscle myosin thick filament assembly	0.690142	0.847097
Sjp_0058370	Sjp_0058370		5e-172	nsf-1	Protein NSF-1	GO:0032940	secretion by cell	0.0825702	2.41631
Sjp_0027360	Sjp_0027360		6e-33	mek-2	Protein MEK-2	GO:0018108	peptidyl-tyrosine phosphorylation	0.749301	0.736975
Sjp_0027360	Sjp_0027360		6e-33	mek-2	Protein MEK-2	GO:0040035	hermaphrodite genitalia development	0.223058	1.21257
Sjp_0027360	Sjp_0027360		6e-33	mek-2	Protein MEK-2	GO:0007275	multicellular organismal development	0.200238	1.33334
Sjp_0027360	Sjp_0027360		6e-33	mek-2	Protein MEK-2	GO:0008340	determination of adult lifespan	0.213214	1.24122
Sjp_0027360	Sjp_0027360		6e-33	mek-2	Protein MEK-2	GO:0009792	embryo development ending in birth or egg hatching	0.0941071	1.15678
Sjp_0027360	Sjp_0027360		6e-33	mek-2	Protein MEK-2	GO:0006468	protein phosphorylation	0.82368	0.731126
Sjp_0027360	Sjp_0027360		6e-33	mek-2	Protein MEK-2	GO:0000165	MAPK cascade	0.511987	1.41726
Sjp_0027360	Sjp_0027360		6e-33	mek-2	Protein MEK-2	GO:0000187	activation of MAPK activity	0.175291	5.26411
Sjp_0027360	Sjp_0027360		6e-33	mek-2	Protein MEK-2	GO:0002119	nematode larval development	0.061086	1.22922
Sjp_0027360	Sjp_0027360		6e-33	mek-2	Protein MEK-2	GO:0006915	apoptotic process	0.0547557	1.53138
Sjp_0027360	Sjp_0027360		6e-33	mek-2	Protein MEK-2	GO:0016310	phosphorylation	0.826323	0.728236
Sjp_0027360	Sjp_0027360		6e-33	mek-2	Protein MEK-2	GO:0040025	vulval development	0.88846	0.46644
Sjp_0027360	Sjp_0027360		6e-33	mek-2	Protein MEK-2	GO:0030163	protein catabolic process	0.271297	1.37324
Sjp_0027360	Sjp_0027360		6e-33	mek-2	Protein MEK-2	GO:0007265	Ras protein signal transduction	0.21952	4.0943
Sjp_0027360	Sjp_0027360		6e-33	mek-2	Protein MEK-2	GO:0000003	reproduction	0.00700666	1.34427
Sjp_0042060	Sjp_0042060		2e-119	inf-1	Protein INF-1	GO:0019915	lipid storage	0.642956	0.915497
Sjp_0042060	Sjp_0042060		2e-119	inf-1	Protein INF-1	GO:0040011	locomotion	0.152832	1.20475
Sjp_0042060	Sjp_0042060		2e-119	inf-1	Protein INF-1	GO:0008340	determination of adult lifespan	0.213214	1.24122
Sjp_0042060	Sjp_0042060		2e-119	inf-1	Protein INF-1	GO:0009792	embryo development ending in birth or egg hatching	0.0941071	1.15678
Sjp_0042060	Sjp_0042060		2e-119	inf-1	Protein INF-1	GO:0006200	ATP catabolic process	0.0527989	1.85273
Sjp_0042060	Sjp_0042060		2e-119	inf-1	Protein INF-1	GO:0006413	translational initiation	0.165598	2.72954
Sjp_0042060	Sjp_0042060		2e-119	inf-1	Protein INF-1	GO:0000003	reproduction	0.00700666	1.34427
Sjp_0042060	Sjp_0042060		2e-119	inf-1	Protein INF-1	GO:0006412	translation	0.0868941	1.74432
Sjp_0042060	Sjp_0042060		2e-119	inf-1	Protein INF-1	GO:0002119	nematode larval development	0.061086	1.22922
Sjp_0059420	Sjp_0059420		4e-50	vnut-1	Protein VNUT-1	GO:0055085	transmembrane transport	0.65412	0.909845
Sjp_0021280	Sjp_0021280		7e-34	tsfm-1	Protein TSFM-1	GO:0002119	nematode larval development	0.061086	1.22922
Sjp_0021280	Sjp_0021280		7e-34	tsfm-1	Protein TSFM-1	GO:0009792	embryo development ending in birth or egg hatching	0.0941071	1.15678
Sjp_0021280	Sjp_0021280		7e-34	tsfm-1	Protein TSFM-1	GO:0006414	translational elongation	0.374115	2.16757
Sjp_0021280	Sjp_0021280		7e-34	tsfm-1	Protein TSFM-1	GO:0006898	receptor-mediated endocytosis	0.242928	1.20236
Sjp_0021280	Sjp_0021280		7e-34	tsfm-1	Protein TSFM-1	GO:0000003	reproduction	0.00700666	1.34427
Sjp_0021280	Sjp_0021280		7e-34	tsfm-1	Protein TSFM-1	GO:0006412	translation	0.0868941	1.74432
Sjp_0129610	Sjp_0129610		4e-13	rpl-38	Protein RPL-38	GO:0040035	hermaphrodite genitalia development	0.223058	1.21257
Sjp_0129610	Sjp_0129610		4e-13	rpl-38	Protein RPL-38	GO:0002119	nematode larval development	0.061086	1.22922
Sjp_0129610	Sjp_0129610		4e-13	rpl-38	Protein RPL-38	GO:0000003	reproduction	0.00700666	1.34427
Sjp_0129610	Sjp_0129610		4e-13	rpl-38	Protein RPL-38	GO:0006412	translation	0.0868941	1.74432
Sjp_0030640	Sjp_0030640		1e-33	C34C12.8	Protein C34C12.8	GO:0002119	nematode larval development	0.061086	1.22922
Sjp_0030640	Sjp_0030640		1e-33	C34C12.8	Protein C34C12.8	GO:0009792	embryo development ending in birth or egg hatching	0.0941071	1.15678
Sjp_0030640	Sjp_0030640		1e-33	C34C12.8	Protein C34C12.8	GO:0050790	regulation of catalytic activity	0.15596	2.83452
Sjp_0030640	Sjp_0030640		1e-33	C34C12.8	Protein C34C12.8	GO:0006457	protein folding	0.0988279	2.26761
Sjp_0030640	Sjp_0030640		1e-33	C34C12.8	Protein C34C12.8	GO:0006898	receptor-mediated endocytosis	0.242928	1.20236
Sjp_0046120	Sjp_0046120		0	dhc-1	Protein DHC-1	GO:0035046	pronuclear migration	0.677727	0.867029
Sjp_0046120	Sjp_0046120		0	dhc-1	Protein DHC-1	GO:0035047	centrosomal and pronuclear rotation	0.48422	1.53536
Sjp_0046120	Sjp_0046120		0	dhc-1	Protein DHC-1	GO:0007052	mitotic spindle organization	0.789492	0.695259
Sjp_0046120	Sjp_0046120		0	dhc-1	Protein DHC-1	GO:0009792	embryo development ending in birth or egg hatching	0.0941071	1.15678
Sjp_0046120	Sjp_0046120		0	dhc-1	Protein DHC-1	GO:0006200	ATP catabolic process	0.0527989	1.85273
Sjp_0046120	Sjp_0046120		0	dhc-1	Protein DHC-1	GO:0000910	cytokinesis	0.571697	1.05282
Sjp_0046120	Sjp_0046120		0	dhc-1	Protein DHC-1	GO:0007018	microtubule-based movement	0.0643061	2.63205
Sjp_0046120	Sjp_0046120		0	dhc-1	Protein DHC-1	GO:0048814	regulation of dendrite morphogenesis	0.0260354	4.60609
Sjp_0046120	Sjp_0046120		0	dhc-1	Protein DHC-1	GO:0048489	synaptic vesicle transport	0.0589295	3.34989
Sjp_0046120	Sjp_0046120		0	dhc-1	Protein DHC-1	GO:0002119	nematode larval development	0.061086	1.22922
Sjp_0046120	Sjp_0046120		0	dhc-1	Protein DHC-1	GO:0008152	metabolic process	0.348059	1.10231
Sjp_0046120	Sjp_0046120		0	dhc-1	Protein DHC-1	GO:0040020	regulation of meiosis	0.756628	0.744419
Sjp_0046120	Sjp_0046120		0	dhc-1	Protein DHC-1	GO:0000003	reproduction	0.00700666	1.34427
Sjp_0046120	Sjp_0046120		0	dhc-1	Protein DHC-1	GO:0007126	meiotic nuclear division	0.88513	0.549981
Sjp_0046120	Sjp_0046120		0	dhc-1	Protein DHC-1	GO:0042127	regulation of cell proliferation	0.840351	0.619307
Sjp_0046120	Sjp_0046120		0	dhc-1	Protein DHC-1	GO:0048599	oocyte development	0.598001	1.11663
Sjp_0046120	Sjp_0046120		0	dhc-1	Protein DHC-1	GO:0051296	establishment of meiotic spindle orientation	0.0426422	3.81194
Sjp_0046120	Sjp_0046120		0	dhc-1	Protein DHC-1	GO:0051932	synaptic transmission, GABAergic	0.538272	1.31603
Sjp_0046120	Sjp_0046120		0	dhc-1	Protein DHC-1	GO:0008090	retrograde axon cargo transport	0.454886	1.67494
Sjp_0028600	Sjp_0028600		7e-12	ada-2	Protein ADA-2	GO:0007281	germ cell development	0.597792	0.978285
Sjp_0028600	Sjp_0028600		7e-12	ada-2	Protein ADA-2	GO:0040027	negative regulation of vulval development	0.374348	1.24489
Sjp_0028600	Sjp_0028600		7e-12	ada-2	Protein ADA-2	GO:0040011	locomotion	0.152832	1.20475
Sjp_0028600	Sjp_0028600		7e-12	ada-2	Protein ADA-2	GO:0008340	determination of adult lifespan	0.213214	1.24122
Sjp_0028600	Sjp_0028600		7e-12	ada-2	Protein ADA-2	GO:0009792	embryo development ending in birth or egg hatching	0.0941071	1.15678
Sjp_0028600	Sjp_0028600		7e-12	ada-2	Protein ADA-2	GO:0010171	body morphogenesis	0.185511	1.31603
Sjp_0028600	Sjp_0028600		7e-12	ada-2	Protein ADA-2	GO:0006898	receptor-mediated endocytosis	0.242928	1.20236
Sjp_0028600	Sjp_0028600		7e-12	ada-2	Protein ADA-2	GO:0000003	reproduction	0.00700666	1.34427
Sjp_0107170	Sjp_0107170		3e-12	npp-20	Protein NPP-20	GO:0040011	locomotion	0.152832	1.20475
Sjp_0107170	Sjp_0107170		3e-12	npp-20	Protein NPP-20	GO:0009792	embryo development ending in birth or egg hatching	0.0941071	1.15678
Sjp_0107170	Sjp_0107170		3e-12	npp-20	Protein NPP-20	GO:0010171	body morphogenesis	0.185511	1.31603
Sjp_0107170	Sjp_0107170		3e-12	npp-20	Protein NPP-20	GO:0015031	protein transport	0.00643713	2.48978
Sjp_0107170	Sjp_0107170		3e-12	npp-20	Protein NPP-20	GO:0006810	transport	0.759588	0.856947
Sjp_0107170	Sjp_0107170		3e-12	npp-20	Protein NPP-20	GO:0006898	receptor-mediated endocytosis	0.242928	1.20236
Sjp_0107170	Sjp_0107170		3e-12	npp-20	Protein NPP-20	GO:0006997	nucleus organization	0.0321647	4.25178
Sjp_0107170	Sjp_0107170		3e-12	npp-20	Protein NPP-20	GO:0000003	reproduction	0.00700666	1.34427
Sjp_0107170	Sjp_0107170		3e-12	npp-20	Protein NPP-20	GO:0051169	nuclear transport	0.0792421	12.2829
Sjp_0107170	Sjp_0107170		3e-12	npp-20	Protein NPP-20	GO:0016192	vesicle-mediated transport	0.0230564	2.69625
Sjp_0107170	Sjp_0107170		3e-12	npp-20	Protein NPP-20	GO:0002119	nematode larval development	0.061086	1.22922
Sjp_0107170	Sjp_0107170		3e-12	npp-20	Protein NPP-20	GO:0006915	apoptotic process	0.0547557	1.53138
Sjp_0107170	Sjp_0107170		3e-12	npp-20	Protein NPP-20	GO:0010973	positive regulation of barrier septum assembly	0.0792421	12.2829
Sjp_0107170	Sjp_0107170		3e-12	npp-20	Protein NPP-20	GO:0032940	secretion by cell	0.0825702	2.41631
Sjp_0107170	Sjp_0107170		3e-12	npp-20	Protein NPP-20	GO:0051028	mRNA transport	0.0232088	8.18861
Sjp_0051430	Sjp_0051430		1e-71	CELE_Y61A9LA.10	Protein Y61A9LA.10	GO:0006184	GTP catabolic process	0.591691	0.98702
Sjp_0051430	Sjp_0051430		1e-71	CELE_Y61A9LA.10	Protein Y61A9LA.10	GO:0008152	metabolic process	0.348059	1.10231
Sjp_0051430	Sjp_0051430		1e-71	CELE_Y61A9LA.10	Protein Y61A9LA.10	GO:0042254	ribosome biogenesis	0.104349	2.63205
Sjp_0010490	Sjp_0010490		1e-56	let-502	Protein LET-502	GO:0008360	regulation of cell shape	0.301043	2.83452
Sjp_0010490	Sjp_0010490		1e-56	let-502	Protein LET-502	GO:0009790	embryo development	0.771217	0.722524
Sjp_0010490	Sjp_0010490		1e-56	let-502	Protein LET-502	GO:0007275	multicellular organismal development	0.200238	1.33334
Sjp_0010490	Sjp_0010490		1e-56	let-502	Protein LET-502	GO:0008340	determination of adult lifespan	0.213214	1.24122
Sjp_0010490	Sjp_0010490		1e-56	let-502	Protein LET-502	GO:0009792	embryo development ending in birth or egg hatching	0.0941071	1.15678
Sjp_0010490	Sjp_0010490		1e-56	let-502	Protein LET-502	GO:0006468	protein phosphorylation	0.82368	0.731126
Sjp_0010490	Sjp_0010490		1e-56	let-502	Protein LET-502	GO:0002119	nematode larval development	0.061086	1.22922
Sjp_0010490	Sjp_0010490		1e-56	let-502	Protein LET-502	GO:0006915	apoptotic process	0.0547557	1.53138
Sjp_0010490	Sjp_0010490		1e-56	let-502	Protein LET-502	GO:0016310	phosphorylation	0.826323	0.728236
Sjp_0010490	Sjp_0010490		1e-56	let-502	Protein LET-502	GO:0016477	cell migration	0.484537	1.11663
Sjp_0010490	Sjp_0010490		1e-56	let-502	Protein LET-502	GO:0035556	intracellular signal transduction	0.400211	1.31603
Sjp_0010490	Sjp_0010490		1e-56	let-502	Protein LET-502	GO:0040002	collagen and cuticulin-based cuticle development	0.250961	1.72728
Sjp_0010490	Sjp_0010490		1e-56	let-502	Protein LET-502	GO:0010172	embryonic body morphogenesis	0.26571	1.99182
Sjp_0010490	Sjp_0010490		1e-56	let-502	Protein LET-502	GO:0010171	body morphogenesis	0.185511	1.31603
Sjp_0010490	Sjp_0010490		1e-56	let-502	Protein LET-502	GO:0007266	Rho protein signal transduction	0.128578	7.36975
Sjp_0010490	Sjp_0010490		1e-56	let-502	Protein LET-502	GO:0000003	reproduction	0.00700666	1.34427
Sjp_0010490	Sjp_0010490		1e-56	let-502	Protein LET-502	GO:0048477	oogenesis	0.597203	0.969704
Sjp_0010490	Sjp_0010490		1e-56	let-502	Protein LET-502	GO:0030154	cell differentiation	0.690142	0.847097
Sjp_0100020	Sjp_0100020		3e-146	tsn-1	Protein TSN-1	GO:0035195	gene silencing by miRNA	0.0535455	18.4244
Sjp_0100020	Sjp_0100020		3e-146	tsn-1	Protein TSN-1	GO:0009792	embryo development ending in birth or egg hatching	0.0941071	1.15678
Sjp_0100020	Sjp_0100020		3e-146	tsn-1	Protein TSN-1	GO:0008152	metabolic process	0.348059	1.10231
Sjp_0100020	Sjp_0100020		3e-146	tsn-1	Protein TSN-1	GO:0031047	gene silencing by RNA	0.35659	2.30305
Sjp_0100020	Sjp_0100020		3e-146	tsn-1	Protein TSN-1	GO:0000003	reproduction	0.00700666	1.34427
Sjp_0025380	Sjp_0025380		1e-11	CELE_F10G7.10	Protein F10G7.10	GO:0016567	protein ubiquitination	0.302995	1.55699
Sjp_0084530	Sjp_0084530		1e-23	Y95B8A.8	Protein Y95B8A.8	GO:0007413	axonal fasciculation	0.0932958	2.76366
Sjp_0066500	Sjp_0066500		2e-30	rps-20	Protein RPS-20	GO:0002119	nematode larval development	0.061086	1.22922
Sjp_0066500	Sjp_0066500		2e-30	rps-20	Protein RPS-20	GO:0009792	embryo development ending in birth or egg hatching	0.0941071	1.15678
Sjp_0066500	Sjp_0066500		2e-30	rps-20	Protein RPS-20	GO:0002181	cytoplasmic translation	0.128578	7.36975
Sjp_0066500	Sjp_0066500		2e-30	rps-20	Protein RPS-20	GO:0006915	apoptotic process	0.0547557	1.53138
Sjp_0066500	Sjp_0066500		2e-30	rps-20	Protein RPS-20	GO:0000003	reproduction	0.00700666	1.34427
Sjp_0066500	Sjp_0066500		2e-30	rps-20	Protein RPS-20	GO:0040018	positive regulation of multicellular organism growth	0.23104	1.36477
Sjp_0066500	Sjp_0066500		2e-30	rps-20	Protein RPS-20	GO:0006412	translation	0.0868941	1.74432
Sjp_0103940	Sjp_0103940		3e-17	bra-1	Protein BRA-1	GO:0030512	negative regulation of transforming growth factor beta receptor signaling pathway	0.22515	2.23326
Sjp_0077560	Sjp_0077560		6e-40	vps-41	Protein VPS-41	GO:0035542	regulation of SNARE complex assembly	0.0535455	18.4244
Sjp_0077560	Sjp_0077560		6e-40	vps-41	Protein VPS-41	GO:0009792	embryo development ending in birth or egg hatching	0.0941071	1.15678
Sjp_0077560	Sjp_0077560		6e-40	vps-41	Protein VPS-41	GO:0015031	protein transport	0.00643713	2.48978
Sjp_0077560	Sjp_0077560		6e-40	vps-41	Protein VPS-41	GO:0042144	vacuole fusion, non-autophagic	0.027138	36.8487
Sjp_0077560	Sjp_0077560		6e-40	vps-41	Protein VPS-41	GO:0007034	vacuolar transport	0.21952	4.0943
Sjp_0077560	Sjp_0077560		6e-40	vps-41	Protein VPS-41	GO:0006886	intracellular protein transport	0.31811	1.40376
Sjp_0077560	Sjp_0077560		6e-40	vps-41	Protein VPS-41	GO:0006810	transport	0.759588	0.856947
Sjp_0077560	Sjp_0077560		6e-40	vps-41	Protein VPS-41	GO:0006623	protein targeting to vacuole	0.104247	9.21218
Sjp_0077560	Sjp_0077560		6e-40	vps-41	Protein VPS-41	GO:0006624	vacuolar protein processing	0.027138	36.8487
Sjp_0077560	Sjp_0077560		6e-40	vps-41	Protein VPS-41	GO:0008219	cell death	0.346473	1.63772
Sjp_0077560	Sjp_0077560		6e-40	vps-41	Protein VPS-41	GO:0016192	vesicle-mediated transport	0.0230564	2.69625
Sjp_0077560	Sjp_0077560		6e-40	vps-41	Protein VPS-41	GO:0002119	nematode larval development	0.061086	1.22922
Sjp_0077560	Sjp_0077560		6e-40	vps-41	Protein VPS-41	GO:0043066	negative regulation of apoptotic process	0.511987	1.41726
Sjp_0077560	Sjp_0077560		6e-40	vps-41	Protein VPS-41	GO:0006915	apoptotic process	0.0547557	1.53138
Sjp_0077480	Sjp_0077480		4e-67	rps-23	Protein RPS-23	GO:0040035	hermaphrodite genitalia development	0.223058	1.21257
Sjp_0077480	Sjp_0077480		4e-67	rps-23	Protein RPS-23	GO:0008340	determination of adult lifespan	0.213214	1.24122
Sjp_0077480	Sjp_0077480		4e-67	rps-23	Protein RPS-23	GO:0009792	embryo development ending in birth or egg hatching	0.0941071	1.15678
Sjp_0077480	Sjp_0077480		4e-67	rps-23	Protein RPS-23	GO:0000003	reproduction	0.00700666	1.34427
Sjp_0077480	Sjp_0077480		4e-67	rps-23	Protein RPS-23	GO:0006412	translation	0.0868941	1.74432
Sjp_0077480	Sjp_0077480		4e-67	rps-23	Protein RPS-23	GO:0002119	nematode larval development	0.061086	1.22922
Sjp_0077480	Sjp_0077480		4e-67	rps-23	Protein RPS-23	GO:0006915	apoptotic process	0.0547557	1.53138
Sjp_0077480	Sjp_0077480		4e-67	rps-23	Protein RPS-23	GO:0018996	molting cycle, collagen and cuticulin-based cuticle	0.338466	1.26339
Sjp_0074090	Sjp_0074090		1e-55	rps-6	Protein RPS-6	GO:0008340	determination of adult lifespan	0.213214	1.24122
Sjp_0074090	Sjp_0074090		1e-55	rps-6	Protein RPS-6	GO:0006364	rRNA processing	0.00630632	4.18736
Sjp_0074090	Sjp_0074090		1e-55	rps-6	Protein RPS-6	GO:0000003	reproduction	0.00700666	1.34427
Sjp_0074090	Sjp_0074090		1e-55	rps-6	Protein RPS-6	GO:0006412	translation	0.0868941	1.74432
Sjp_0074090	Sjp_0074090		1e-55	rps-6	Protein RPS-6	GO:0009408	response to heat	0.659639	0.944839
Sjp_0074090	Sjp_0074090		1e-55	rps-6	Protein RPS-6	GO:0002119	nematode larval development	0.061086	1.22922
Sjp_0074090	Sjp_0074090		1e-55	rps-6	Protein RPS-6	GO:0006915	apoptotic process	0.0547557	1.53138
Sjp_0074090	Sjp_0074090		1e-55	rps-6	Protein RPS-6	GO:0042274	ribosomal small subunit biogenesis	0.0792421	12.2829
Sjp_0074090	Sjp_0074090		1e-55	rps-6	Protein RPS-6	GO:0018996	molting cycle, collagen and cuticulin-based cuticle	0.338466	1.26339
Sjp_0026370	Sjp_0026370		1e-13	mfb-1	Protein MFB-1	GO:0043053	dauer entry	0.0321647	4.25178
Sjp_0026370	Sjp_0026370		1e-13	mfb-1	Protein MFB-1	GO:0006508	proteolysis	0.65265	0.907604
Sjp_0021790	Sjp_0021790		3e-56	tbx-2	Protein TBX-2	GO:0060465	pharynx development	0.454886	1.67494
Sjp_0021790	Sjp_0021790		3e-56	tbx-2	Protein TBX-2	GO:0006351	transcription, DNA-templated	0.4758	1.08913
Sjp_0021790	Sjp_0021790		3e-56	tbx-2	Protein TBX-2	GO:0007275	multicellular organismal development	0.200238	1.33334
Sjp_0021790	Sjp_0021790		3e-56	tbx-2	Protein TBX-2	GO:0032880	regulation of protein localization	0.511987	1.41726
Sjp_0021790	Sjp_0021790		3e-56	tbx-2	Protein TBX-2	GO:0040011	locomotion	0.152832	1.20475
Sjp_0021790	Sjp_0021790		3e-56	tbx-2	Protein TBX-2	GO:0006355	regulation of transcription, DNA-templated	0.329299	1.20596
Sjp_0021790	Sjp_0021790		3e-56	tbx-2	Protein TBX-2	GO:0042694	muscle cell fate specification	0.0101997	12.2829
Sjp_0021790	Sjp_0021790		3e-56	tbx-2	Protein TBX-2	GO:0042048	olfactory behavior	0.338579	2.45658
Sjp_0021790	Sjp_0021790		3e-56	tbx-2	Protein TBX-2	GO:0006357	regulation of transcription from RNA polymerase II promoter	0.207623	1.90597
Sjp_0021790	Sjp_0021790		3e-56	tbx-2	Protein TBX-2	GO:0043282	pharyngeal muscle development	0.000367229	18.4244
Sjp_0021790	Sjp_0021790		3e-56	tbx-2	Protein TBX-2	GO:0002119	nematode larval development	0.061086	1.22922
Sjp_0035050	Sjp_0035050		2e-45	taf-1	Protein TAF-1	GO:0040002	collagen and cuticulin-based cuticle development	0.250961	1.72728
Sjp_0035050	Sjp_0035050		2e-45	taf-1	Protein TAF-1	GO:0040035	hermaphrodite genitalia development	0.223058	1.21257
Sjp_0035050	Sjp_0035050		2e-45	taf-1	Protein TAF-1	GO:0040011	locomotion	0.152832	1.20475
Sjp_0035050	Sjp_0035050		2e-45	taf-1	Protein TAF-1	GO:0009792	embryo development ending in birth or egg hatching	0.0941071	1.15678
Sjp_0035050	Sjp_0035050		2e-45	taf-1	Protein TAF-1	GO:0010171	body morphogenesis	0.185511	1.31603
Sjp_0035050	Sjp_0035050		2e-45	taf-1	Protein TAF-1	GO:0006355	regulation of transcription, DNA-templated	0.329299	1.20596
Sjp_0035050	Sjp_0035050		2e-45	taf-1	Protein TAF-1	GO:0006352	DNA-templated transcription, initiation	0.0537224	5.26411
Sjp_0035050	Sjp_0035050		2e-45	taf-1	Protein TAF-1	GO:0006468	protein phosphorylation	0.82368	0.731126
Sjp_0035050	Sjp_0035050		2e-45	taf-1	Protein TAF-1	GO:0045944	positive regulation of transcription from RNA polymerase II promoter	0.683984	0.856947
Sjp_0035050	Sjp_0035050		2e-45	taf-1	Protein TAF-1	GO:0006898	receptor-mediated endocytosis	0.242928	1.20236
Sjp_0035050	Sjp_0035050		2e-45	taf-1	Protein TAF-1	GO:0000003	reproduction	0.00700666	1.34427
Sjp_0035050	Sjp_0035050		2e-45	taf-1	Protein TAF-1	GO:0002119	nematode larval development	0.061086	1.22922
Sjp_0035050	Sjp_0035050		2e-45	taf-1	Protein TAF-1	GO:0016573	histone acetylation	0.0342268	6.69977
Sjp_0035050	Sjp_0035050		2e-45	taf-1	Protein TAF-1	GO:0016567	protein ubiquitination	0.302995	1.55699
Sjp_0050540	Sjp_0050540		1e-17	fmi-1	Protein FMI-1	GO:0007218	neuropeptide signaling pathway	0.195074	2.45658
Sjp_0050540	Sjp_0050540		1e-17	fmi-1	Protein FMI-1	GO:0007186	G-protein coupled receptor signaling pathway	0.0678043	2.27461
Sjp_0050540	Sjp_0050540		1e-17	fmi-1	Protein FMI-1	GO:0007155	cell adhesion	0.579485	1.03799
Sjp_0050540	Sjp_0050540		1e-17	fmi-1	Protein FMI-1	GO:0033564	anterior/posterior axon guidance	0.146437	2.9479
Sjp_0050540	Sjp_0050540		1e-17	fmi-1	Protein FMI-1	GO:0007156	homophilic cell adhesion via plasma membrane adhesion molecules	0.175338	2.63205
Sjp_0050540	Sjp_0050540		1e-17	fmi-1	Protein FMI-1	GO:0000003	reproduction	0.00700666	1.34427
Sjp_0047670	Sjp_0047670		4e-16	mars-1	Protein MARS-1	GO:0008340	determination of adult lifespan	0.213214	1.24122
Sjp_0047670	Sjp_0047670		4e-16	mars-1	Protein MARS-1	GO:0009792	embryo development ending in birth or egg hatching	0.0941071	1.15678
Sjp_0047670	Sjp_0047670		4e-16	mars-1	Protein MARS-1	GO:0006431	methionyl-tRNA aminoacylation	0.128578	7.36975
Sjp_0047670	Sjp_0047670		4e-16	mars-1	Protein MARS-1	GO:0000003	reproduction	0.00700666	1.34427
Sjp_0047670	Sjp_0047670		4e-16	mars-1	Protein MARS-1	GO:0006412	translation	0.0868941	1.74432
Sjp_0047670	Sjp_0047670		4e-16	mars-1	Protein MARS-1	GO:0006418	tRNA aminoacylation for protein translation	0.619687	1.05282
Sjp_0047670	Sjp_0047670		4e-16	mars-1	Protein MARS-1	GO:0002119	nematode larval development	0.061086	1.22922
Sjp_0022920	Sjp_0022920		7e-37	T24C4.5	Protein T24C4.5	GO:0009792	embryo development ending in birth or egg hatching	0.0941071	1.15678
Sjp_0022920	Sjp_0022920		7e-37	T24C4.5	Protein T24C4.5	GO:0006260	DNA replication	0.579485	1.03799
Sjp_0022920	Sjp_0022920		7e-37	T24C4.5	Protein T24C4.5	GO:0006898	receptor-mediated endocytosis	0.242928	1.20236
Sjp_0022920	Sjp_0022920		7e-37	T24C4.5	Protein T24C4.5	GO:0006269	DNA replication, synthesis of RNA primer	0.104247	9.21218
Sjp_0090100	Sjp_0090100		3e-65	Y48E1A.1	Protein Y48E1A.1	GO:0006351	transcription, DNA-templated	0.4758	1.08913
Sjp_0033600	Sjp_0033600		7e-11	evl-14	Protein EVL-14	GO:0040035	hermaphrodite genitalia development	0.223058	1.21257
Sjp_0033600	Sjp_0033600		7e-11	evl-14	Protein EVL-14	GO:0040011	locomotion	0.152832	1.20475
Sjp_0033600	Sjp_0033600		7e-11	evl-14	Protein EVL-14	GO:0051177	meiotic sister chromatid cohesion	0.0792421	12.2829
Sjp_0033600	Sjp_0033600		7e-11	evl-14	Protein EVL-14	GO:0009792	embryo development ending in birth or egg hatching	0.0941071	1.15678
Sjp_0033600	Sjp_0033600		7e-11	evl-14	Protein EVL-14	GO:0007064	mitotic sister chromatid cohesion	0.104247	9.21218
Sjp_0033600	Sjp_0033600		7e-11	evl-14	Protein EVL-14	GO:0006898	receptor-mediated endocytosis	0.242928	1.20236
Sjp_0033600	Sjp_0033600		7e-11	evl-14	Protein EVL-14	GO:0000003	reproduction	0.00700666	1.34427
Sjp_0033600	Sjp_0033600		7e-11	evl-14	Protein EVL-14	GO:0040018	positive regulation of multicellular organism growth	0.23104	1.36477
Sjp_0049470	Sjp_0049470		1e-67	laf-1	Protein LAF-1	GO:0008340	determination of adult lifespan	0.213214	1.24122
Sjp_0049470	Sjp_0049470		1e-67	laf-1	Protein LAF-1	GO:0009792	embryo development ending in birth or egg hatching	0.0941071	1.15678
Sjp_0049470	Sjp_0049470		1e-67	laf-1	Protein LAF-1	GO:0008152	metabolic process	0.348059	1.10231
Sjp_0049470	Sjp_0049470		1e-67	laf-1	Protein LAF-1	GO:0006200	ATP catabolic process	0.0527989	1.85273
Sjp_0049470	Sjp_0049470		1e-67	laf-1	Protein LAF-1	GO:0042006	masculinization of hermaphroditic germ-line	0.240744	3.68487
Sjp_0049470	Sjp_0049470		1e-67	laf-1	Protein LAF-1	GO:0002119	nematode larval development	0.061086	1.22922
Sjp_0003220	Sjp_0003220		7e-65	Y55F3BR.1	Protein Y55F3BR.1	GO:0040011	locomotion	0.152832	1.20475
Sjp_0003220	Sjp_0003220		7e-65	Y55F3BR.1	Protein Y55F3BR.1	GO:0008152	metabolic process	0.348059	1.10231
Sjp_0003220	Sjp_0003220		7e-65	Y55F3BR.1	Protein Y55F3BR.1	GO:0010951	negative regulation of endopeptidase activity	0.0842418	4.0943
Sjp_0003220	Sjp_0003220		7e-65	Y55F3BR.1	Protein Y55F3BR.1	GO:0000003	reproduction	0.00700666	1.34427
Sjp_0016460	Sjp_0016460		0	eat-6	Protein EAT-6	GO:0015672	monovalent inorganic cation transport	0.104247	9.21218
Sjp_0016460	Sjp_0016460		0	eat-6	Protein EAT-6	GO:0009792	embryo development ending in birth or egg hatching	0.0941071	1.15678
Sjp_0016460	Sjp_0016460		0	eat-6	Protein EAT-6	GO:0006813	potassium ion transport	0.200573	1.93941
Sjp_0016460	Sjp_0016460		0	eat-6	Protein EAT-6	GO:0006814	sodium ion transport	0.498294	1.47395
Sjp_0016460	Sjp_0016460		0	eat-6	Protein EAT-6	GO:0006812	cation transport	0.848251	0.541893
Sjp_0016460	Sjp_0016460		0	eat-6	Protein EAT-6	GO:0002119	nematode larval development	0.061086	1.22922
Sjp_0016460	Sjp_0016460		0	eat-6	Protein EAT-6	GO:0006937	regulation of muscle contraction	0.240744	3.68487
Sjp_0016460	Sjp_0016460		0	eat-6	Protein EAT-6	GO:0098655	cation transmembrane transport	0.547717	1.09996
Sjp_0016460	Sjp_0016460		0	eat-6	Protein EAT-6	GO:0001508	action potential	0.152253	6.14146
Sjp_0016460	Sjp_0016460		0	eat-6	Protein EAT-6	GO:0030163	protein catabolic process	0.271297	1.37324
Sjp_0016460	Sjp_0016460		0	eat-6	Protein EAT-6	GO:0008152	metabolic process	0.348059	1.10231
Sjp_0016460	Sjp_0016460		0	eat-6	Protein EAT-6	GO:0006754	ATP biosynthetic process	0.21952	4.0943
Sjp_0016460	Sjp_0016460		0	eat-6	Protein EAT-6	GO:0000003	reproduction	0.00700666	1.34427
Sjp_0016460	Sjp_0016460		0	eat-6	Protein EAT-6	GO:0040007	growth	0.215768	1.56139
Sjp_0016460	Sjp_0016460		0	eat-6	Protein EAT-6	GO:0042391	regulation of membrane potential	0.137043	3.07073
Sjp_0016460	Sjp_0016460		0	eat-6	Protein EAT-6	GO:0010248	establishment or maintenance of transmembrane electrochemical gradient	0.104247	9.21218
Sjp_0016460	Sjp_0016460		0	eat-6	Protein EAT-6	GO:0035725	sodium ion transmembrane transport	0.391166	2.04715
Sjp_0049630	Sjp_0049630		4e-43	mel-11	Protein MEL-11	GO:0048598	embryonic morphogenesis	0.686846	0.877351
Sjp_0049630	Sjp_0049630		4e-43	mel-11	Protein MEL-11	GO:0009792	embryo development ending in birth or egg hatching	0.0941071	1.15678
Sjp_0049630	Sjp_0049630		4e-43	mel-11	Protein MEL-11	GO:0010172	embryonic body morphogenesis	0.26571	1.99182
Sjp_0049630	Sjp_0049630		4e-43	mel-11	Protein MEL-11	GO:0006898	receptor-mediated endocytosis	0.242928	1.20236
Sjp_0049630	Sjp_0049630		4e-43	mel-11	Protein MEL-11	GO:0000003	reproduction	0.00700666	1.34427
Sjp_0016380	Sjp_0016380		4e-55	tomm-40	Protein TOMM-40	GO:0055085	transmembrane transport	0.65412	0.909845
Sjp_0016380	Sjp_0016380		4e-55	tomm-40	Protein TOMM-40	GO:0009792	embryo development ending in birth or egg hatching	0.0941071	1.15678
Sjp_0016380	Sjp_0016380		4e-55	tomm-40	Protein TOMM-40	GO:0015031	protein transport	0.00643713	2.48978
Sjp_0016380	Sjp_0016380		4e-55	tomm-40	Protein TOMM-40	GO:0009306	protein secretion	0.338579	2.45658
Sjp_0016380	Sjp_0016380		4e-55	tomm-40	Protein TOMM-40	GO:0006810	transport	0.759588	0.856947
Sjp_0016380	Sjp_0016380		4e-55	tomm-40	Protein TOMM-40	GO:0000003	reproduction	0.00700666	1.34427
Sjp_0016380	Sjp_0016380		4e-55	tomm-40	Protein TOMM-40	GO:0040018	positive regulation of multicellular organism growth	0.23104	1.36477
Sjp_0016380	Sjp_0016380		4e-55	tomm-40	Protein TOMM-40	GO:0006626	protein targeting to mitochondrion	0.027138	36.8487
Sjp_0016380	Sjp_0016380		4e-55	tomm-40	Protein TOMM-40	GO:0006811	ion transport	0.936123	0.516571
Sjp_0016380	Sjp_0016380		4e-55	tomm-40	Protein TOMM-40	GO:0008406	gonad development	0.40713	1.19639
Sjp_0016380	Sjp_0016380		4e-55	tomm-40	Protein TOMM-40	GO:0043053	dauer entry	0.0321647	4.25178
Sjp_0016380	Sjp_0016380		4e-55	tomm-40	Protein TOMM-40	GO:0002119	nematode larval development	0.061086	1.22922
Sjp_0016380	Sjp_0016380		4e-55	tomm-40	Protein TOMM-40	GO:0006915	apoptotic process	0.0547557	1.53138
Sjp_0016380	Sjp_0016380		4e-55	tomm-40	Protein TOMM-40	GO:0016477	cell migration	0.484537	1.11663
Sjp_0074640	Sjp_0074640		3e-13	cids-1	Protein CIDS-1	GO:0040027	negative regulation of vulval development	0.374348	1.24489
Sjp_0074640	Sjp_0074640		3e-13	cids-1	Protein CIDS-1	GO:0031124	mRNA 3'-end processing	0.0535455	18.4244
Sjp_0083100	Sjp_0083100		2e-38	F23F1.6	Protein F23F1.6	GO:0019915	lipid storage	0.642956	0.915497
Sjp_0083100	Sjp_0083100		2e-38	F23F1.6	Protein F23F1.6	GO:0006865	amino acid transport	0.104247	9.21218
Sjp_0083100	Sjp_0083100		2e-38	F23F1.6	Protein F23F1.6	GO:0003333	amino acid transmembrane transport	0.240744	3.68487
Sjp_0099640	Sjp_0099640		1e-37	F25B3.6	Protein F25B3.6	GO:0006351	transcription, DNA-templated	0.4758	1.08913
Sjp_0099640	Sjp_0099640		1e-37	F25B3.6	Protein F25B3.6	GO:0016570	histone modification	0.027138	36.8487
Sjp_0099640	Sjp_0099640		1e-37	F25B3.6	Protein F25B3.6	GO:0006355	regulation of transcription, DNA-templated	0.329299	1.20596
Sjp_0099640	Sjp_0099640		1e-37	F25B3.6	Protein F25B3.6	GO:0006352	DNA-templated transcription, initiation	0.0537224	5.26411
Sjp_0022650	Sjp_0022650		4e-29	nhr-25	Protein NHR-25	GO:0019915	lipid storage	0.642956	0.915497
Sjp_0022650	Sjp_0022650		4e-29	nhr-25	Protein NHR-25	GO:0007275	multicellular organismal development	0.200238	1.33334
Sjp_0022650	Sjp_0022650		4e-29	nhr-25	Protein NHR-25	GO:0040011	locomotion	0.152832	1.20475
Sjp_0022650	Sjp_0022650		4e-29	nhr-25	Protein NHR-25	GO:0009792	embryo development ending in birth or egg hatching	0.0941071	1.15678
Sjp_0022650	Sjp_0022650		4e-29	nhr-25	Protein NHR-25	GO:0043401	steroid hormone mediated signaling pathway	0.374115	2.16757
Sjp_0022650	Sjp_0022650		4e-29	nhr-25	Protein NHR-25	GO:0040018	positive regulation of multicellular organism growth	0.23104	1.36477
Sjp_0022650	Sjp_0022650		4e-29	nhr-25	Protein NHR-25	GO:0040039	inductive cell migration	0.122691	1.76874
Sjp_0022650	Sjp_0022650		4e-29	nhr-25	Protein NHR-25	GO:0002119	nematode larval development	0.061086	1.22922
Sjp_0022650	Sjp_0022650		4e-29	nhr-25	Protein NHR-25	GO:0006915	apoptotic process	0.0547557	1.53138
Sjp_0022650	Sjp_0022650		4e-29	nhr-25	Protein NHR-25	GO:0018991	oviposition	0.658092	0.906117
Sjp_0022650	Sjp_0022650		4e-29	nhr-25	Protein NHR-25	GO:0018996	molting cycle, collagen and cuticulin-based cuticle	0.338466	1.26339
Sjp_0022650	Sjp_0022650		4e-29	nhr-25	Protein NHR-25	GO:0040026	positive regulation of vulval development	0.442963	1.33995
Sjp_0022650	Sjp_0022650		4e-29	nhr-25	Protein NHR-25	GO:0006351	transcription, DNA-templated	0.4758	1.08913
Sjp_0022650	Sjp_0022650		4e-29	nhr-25	Protein NHR-25	GO:0010171	body morphogenesis	0.185511	1.31603
Sjp_0022650	Sjp_0022650		4e-29	nhr-25	Protein NHR-25	GO:0006355	regulation of transcription, DNA-templated	0.329299	1.20596
Sjp_0022650	Sjp_0022650		4e-29	nhr-25	Protein NHR-25	GO:0000003	reproduction	0.00700666	1.34427
Sjp_0022650	Sjp_0022650		4e-29	nhr-25	Protein NHR-25	GO:0008406	gonad development	0.40713	1.19639
Sjp_0032660	Sjp_0032660		1e-36	Y66D12A.15	Protein Y66D12A.15	GO:0032508	DNA duplex unwinding	0.619687	1.05282
Sjp_0032660	Sjp_0032660		1e-36	Y66D12A.15	Protein Y66D12A.15	GO:0006289	nucleotide-excision repair	0.407757	1.93941
Sjp_0047380	Sjp_0047380		9e-14	pha-2	Protein PHA-2	GO:0040014	regulation of multicellular organism growth	0.261396	3.34989
Sjp_0047380	Sjp_0047380		9e-14	pha-2	Protein PHA-2	GO:0043282	pharyngeal muscle development	0.000367229	18.4244
Sjp_0047380	Sjp_0047380		9e-14	pha-2	Protein PHA-2	GO:0002119	nematode larval development	0.061086	1.22922
Sjp_0047380	Sjp_0047380		9e-14	pha-2	Protein PHA-2	GO:0006355	regulation of transcription, DNA-templated	0.329299	1.20596
Sjp_0047380	Sjp_0047380		9e-14	pha-2	Protein PHA-2	GO:0042694	muscle cell fate specification	0.0101997	12.2829
Sjp_0047380	Sjp_0047380		9e-14	pha-2	Protein PHA-2	GO:0030036	actin cytoskeleton organization	0.598001	1.11663
Sjp_0047380	Sjp_0047380		9e-14	pha-2	Protein PHA-2	GO:0006357	regulation of transcription from RNA polymerase II promoter	0.207623	1.90597
Sjp_0047380	Sjp_0047380		9e-14	pha-2	Protein PHA-2	GO:0009887	organ morphogenesis	0.0535455	18.4244
Sjp_0047380	Sjp_0047380		9e-14	pha-2	Protein PHA-2	GO:0042755	eating behavior	0.027138	36.8487
Sjp_0010110	Sjp_0010110		6e-116	egl-19	Protein EGL-19	GO:0070509	calcium ion import	0.439605	1.7547
Sjp_0010110	Sjp_0010110		6e-116	egl-19	Protein EGL-19	GO:0040035	hermaphrodite genitalia development	0.223058	1.21257
Sjp_0010110	Sjp_0010110		6e-116	egl-19	Protein EGL-19	GO:0055085	transmembrane transport	0.65412	0.909845
Sjp_0010110	Sjp_0010110		6e-116	egl-19	Protein EGL-19	GO:0006810	transport	0.759588	0.856947
Sjp_0010110	Sjp_0010110		6e-116	egl-19	Protein EGL-19	GO:0000003	reproduction	0.00700666	1.34427
Sjp_0010110	Sjp_0010110		6e-116	egl-19	Protein EGL-19	GO:0006811	ion transport	0.936123	0.516571
Sjp_0010110	Sjp_0010110		6e-116	egl-19	Protein EGL-19	GO:0043051	regulation of pharyngeal pumping	0.659639	0.944839
Sjp_0010110	Sjp_0010110		6e-116	egl-19	Protein EGL-19	GO:0006816	calcium ion transport	0.640213	0.995912
Sjp_0010110	Sjp_0010110		6e-116	egl-19	Protein EGL-19	GO:0034765	regulation of ion transmembrane transport	0.668959	0.921218
Sjp_0010110	Sjp_0010110		6e-116	egl-19	Protein EGL-19	GO:0070588	calcium ion transmembrane transport	0.775725	0.682384
Sjp_0010110	Sjp_0010110		6e-116	egl-19	Protein EGL-19	GO:0018991	oviposition	0.658092	0.906117
Sjp_0010110	Sjp_0010110		6e-116	egl-19	Protein EGL-19	GO:0086010	membrane depolarization during action potential	0.35659	2.30305
Sjp_0010110	Sjp_0010110		6e-116	egl-19	Protein EGL-19	GO:0035545	determination of left/right asymmetry in nervous system	0.374115	2.16757
Sjp_0034120	Sjp_0034120		6e-15	let-2	Protein LET-2	GO:0040011	locomotion	0.152832	1.20475
Sjp_0034120	Sjp_0034120		6e-15	let-2	Protein LET-2	GO:0009792	embryo development ending in birth or egg hatching	0.0941071	1.15678
Sjp_0034120	Sjp_0034120		6e-15	let-2	Protein LET-2	GO:0000003	reproduction	0.00700666	1.34427
Sjp_0034120	Sjp_0034120		6e-15	let-2	Protein LET-2	GO:0040018	positive regulation of multicellular organism growth	0.23104	1.36477
Sjp_0034120	Sjp_0034120		6e-15	let-2	Protein LET-2	GO:0040039	inductive cell migration	0.122691	1.76874
Sjp_0034120	Sjp_0034120		6e-15	let-2	Protein LET-2	GO:0002119	nematode larval development	0.061086	1.22922
Sjp_0034120	Sjp_0034120		6e-15	let-2	Protein LET-2	GO:0016043	cellular component organization	0.0232088	8.18861
Sjp_0083410	Sjp_0083410		3e-48	arr-1	Protein ARR-1	GO:0007165	signal transduction	0.111578	1.64687
Sjp_0083410	Sjp_0083410		3e-48	arr-1	Protein ARR-1	GO:0040010	positive regulation of growth rate	0.205047	2.37734
Sjp_0083410	Sjp_0083410		3e-48	arr-1	Protein ARR-1	GO:0050896	response to stimulus	0.0342268	6.69977
Sjp_0083410	Sjp_0083410		3e-48	arr-1	Protein ARR-1	GO:0032501	multicellular organismal process	0.0101997	12.2829
Sjp_0013990	Sjp_0013990		0	cct-4	Protein CCT-4	GO:0008340	determination of adult lifespan	0.213214	1.24122
Sjp_0013990	Sjp_0013990		0	cct-4	Protein CCT-4	GO:0009792	embryo development ending in birth or egg hatching	0.0941071	1.15678
Sjp_0013990	Sjp_0013990		0	cct-4	Protein CCT-4	GO:0040032	post-embryonic body morphogenesis	0.128578	7.36975
Sjp_0013990	Sjp_0013990		0	cct-4	Protein CCT-4	GO:0010171	body morphogenesis	0.185511	1.31603
Sjp_0013990	Sjp_0013990		0	cct-4	Protein CCT-4	GO:0044267	cellular protein metabolic process	0.046862	5.66904
Sjp_0013990	Sjp_0013990		0	cct-4	Protein CCT-4	GO:0006457	protein folding	0.0988279	2.26761
Sjp_0013990	Sjp_0013990		0	cct-4	Protein CCT-4	GO:0006898	receptor-mediated endocytosis	0.242928	1.20236
Sjp_0013990	Sjp_0013990		0	cct-4	Protein CCT-4	GO:0000003	reproduction	0.00700666	1.34427
Sjp_0013990	Sjp_0013990		0	cct-4	Protein CCT-4	GO:0002119	nematode larval development	0.061086	1.22922
Sjp_0013990	Sjp_0013990		0	cct-4	Protein CCT-4	GO:0006915	apoptotic process	0.0547557	1.53138
Sjp_0000290	Sjp_0000290		1e-72	unc-59	Protein UNC-59	GO:0040035	hermaphrodite genitalia development	0.223058	1.21257
Sjp_0000290	Sjp_0000290		1e-72	unc-59	Protein UNC-59	GO:0040011	locomotion	0.152832	1.20475
Sjp_0000290	Sjp_0000290		1e-72	unc-59	Protein UNC-59	GO:0009792	embryo development ending in birth or egg hatching	0.0941071	1.15678
Sjp_0000290	Sjp_0000290		1e-72	unc-59	Protein UNC-59	GO:0030163	protein catabolic process	0.271297	1.37324
Sjp_0000290	Sjp_0000290		1e-72	unc-59	Protein UNC-59	GO:0009791	post-embryonic development	0.374115	2.16757
Sjp_0000290	Sjp_0000290		1e-72	unc-59	Protein UNC-59	GO:0007067	mitotic nuclear division	0.78052	0.70863
Sjp_0000290	Sjp_0000290		1e-72	unc-59	Protein UNC-59	GO:0000003	reproduction	0.00700666	1.34427
Sjp_0000290	Sjp_0000290		1e-72	unc-59	Protein UNC-59	GO:0007049	cell cycle	0.789492	0.695259
Sjp_0000290	Sjp_0000290		1e-72	unc-59	Protein UNC-59	GO:0002119	nematode larval development	0.061086	1.22922
Sjp_0000290	Sjp_0000290		1e-72	unc-59	Protein UNC-59	GO:0018991	oviposition	0.658092	0.906117
Sjp_0043690	Sjp_0043690		3e-28	rnf-113	Protein RNF-113	GO:0007281	germ cell development	0.597792	0.978285
Sjp_0043690	Sjp_0043690		3e-28	rnf-113	Protein RNF-113	GO:0002119	nematode larval development	0.061086	1.22922
Sjp_0043690	Sjp_0043690		3e-28	rnf-113	Protein RNF-113	GO:0009792	embryo development ending in birth or egg hatching	0.0941071	1.15678
Sjp_0043690	Sjp_0043690		3e-28	rnf-113	Protein RNF-113	GO:0040020	regulation of meiosis	0.756628	0.744419
Sjp_0043690	Sjp_0043690		3e-28	rnf-113	Protein RNF-113	GO:0000003	reproduction	0.00700666	1.34427
Sjp_0043690	Sjp_0043690		3e-28	rnf-113	Protein RNF-113	GO:0042127	regulation of cell proliferation	0.840351	0.619307
Sjp_0043690	Sjp_0043690		3e-28	rnf-113	Protein RNF-113	GO:0016567	protein ubiquitination	0.302995	1.55699
Sjp_0007260	Sjp_0007260		1e-60	sec-23	Protein SEC-23	GO:0009792	embryo development ending in birth or egg hatching	0.0941071	1.15678
Sjp_0007260	Sjp_0007260		1e-60	sec-23	Protein SEC-23	GO:0015031	protein transport	0.00643713	2.48978
Sjp_0007260	Sjp_0007260		1e-60	sec-23	Protein SEC-23	GO:0006886	intracellular protein transport	0.31811	1.40376
Sjp_0007260	Sjp_0007260		1e-60	sec-23	Protein SEC-23	GO:0006810	transport	0.759588	0.856947
Sjp_0007260	Sjp_0007260		1e-60	sec-23	Protein SEC-23	GO:0006898	receptor-mediated endocytosis	0.242928	1.20236
Sjp_0007260	Sjp_0007260		1e-60	sec-23	Protein SEC-23	GO:0000003	reproduction	0.00700666	1.34427
Sjp_0007260	Sjp_0007260		1e-60	sec-23	Protein SEC-23	GO:0006888	ER to Golgi vesicle-mediated transport	0.0925352	3.87881
Sjp_0007260	Sjp_0007260		1e-60	sec-23	Protein SEC-23	GO:0002119	nematode larval development	0.061086	1.22922
Sjp_0007260	Sjp_0007260		1e-60	sec-23	Protein SEC-23	GO:0048477	oogenesis	0.597203	0.969704
Sjp_0007260	Sjp_0007260		1e-60	sec-23	Protein SEC-23	GO:0006915	apoptotic process	0.0547557	1.53138
Sjp_0007260	Sjp_0007260		1e-60	sec-23	Protein SEC-23	GO:0018996	molting cycle, collagen and cuticulin-based cuticle	0.338466	1.26339
Sjp_0007260	Sjp_0007260		1e-60	sec-23	Protein SEC-23	GO:0030421	defecation	0.385879	1.50403
Sjp_0007260	Sjp_0007260		1e-60	sec-23	Protein SEC-23	GO:0032940	secretion by cell	0.0825702	2.41631
Sjp_0011650	Sjp_0011650		3e-134	let-2	Protein LET-2	GO:0040011	locomotion	0.152832	1.20475
Sjp_0011650	Sjp_0011650		3e-134	let-2	Protein LET-2	GO:0009792	embryo development ending in birth or egg hatching	0.0941071	1.15678
Sjp_0011650	Sjp_0011650		3e-134	let-2	Protein LET-2	GO:0000003	reproduction	0.00700666	1.34427
Sjp_0011650	Sjp_0011650		3e-134	let-2	Protein LET-2	GO:0040018	positive regulation of multicellular organism growth	0.23104	1.36477
Sjp_0011650	Sjp_0011650		3e-134	let-2	Protein LET-2	GO:0040039	inductive cell migration	0.122691	1.76874
Sjp_0011650	Sjp_0011650		3e-134	let-2	Protein LET-2	GO:0002119	nematode larval development	0.061086	1.22922
Sjp_0011650	Sjp_0011650		3e-134	let-2	Protein LET-2	GO:0016043	cellular component organization	0.0232088	8.18861
Sjp_0006370	Sjp_0006370		2e-23	fmi-1	Protein FMI-1	GO:0007218	neuropeptide signaling pathway	0.195074	2.45658
Sjp_0006370	Sjp_0006370		2e-23	fmi-1	Protein FMI-1	GO:0007186	G-protein coupled receptor signaling pathway	0.0678043	2.27461
Sjp_0006370	Sjp_0006370		2e-23	fmi-1	Protein FMI-1	GO:0007155	cell adhesion	0.579485	1.03799
Sjp_0006370	Sjp_0006370		2e-23	fmi-1	Protein FMI-1	GO:0033564	anterior/posterior axon guidance	0.146437	2.9479
Sjp_0006370	Sjp_0006370		2e-23	fmi-1	Protein FMI-1	GO:0007156	homophilic cell adhesion via plasma membrane adhesion molecules	0.175338	2.63205
Sjp_0006370	Sjp_0006370		2e-23	fmi-1	Protein FMI-1	GO:0000003	reproduction	0.00700666	1.34427
Sjp_0080950	Sjp_0080950		0	apa-2	Protein APA-2	GO:0040011	locomotion	0.152832	1.20475
Sjp_0080950	Sjp_0080950		0	apa-2	Protein APA-2	GO:0009792	embryo development ending in birth or egg hatching	0.0941071	1.15678
Sjp_0080950	Sjp_0080950		0	apa-2	Protein APA-2	GO:0015031	protein transport	0.00643713	2.48978
Sjp_0080950	Sjp_0080950		0	apa-2	Protein APA-2	GO:0008104	protein localization	0.0141032	4.21128
Sjp_0080950	Sjp_0080950		0	apa-2	Protein APA-2	GO:0006886	intracellular protein transport	0.31811	1.40376
Sjp_0080950	Sjp_0080950		0	apa-2	Protein APA-2	GO:0006810	transport	0.759588	0.856947
Sjp_0080950	Sjp_0080950		0	apa-2	Protein APA-2	GO:0006898	receptor-mediated endocytosis	0.242928	1.20236
Sjp_0080950	Sjp_0080950		0	apa-2	Protein APA-2	GO:0016192	vesicle-mediated transport	0.0230564	2.69625
Sjp_0045400	Sjp_0045400		7e-75	mec-2	Protein MEC-2	GO:0007638	mechanosensory behavior	0.48422	1.53536
Sjp_0045400	Sjp_0045400		7e-75	mec-2	Protein MEC-2	GO:0009612	response to mechanical stimulus	0.374115	2.16757
Sjp_0061050	Sjp_0061050		1e-20	frg-1	Protein FRG-1	GO:0009792	embryo development ending in birth or egg hatching	0.0941071	1.15678
Sjp_0061050	Sjp_0061050		1e-20	frg-1	Protein FRG-1	GO:0042254	ribosome biogenesis	0.104349	2.63205
Sjp_0061050	Sjp_0061050		1e-20	frg-1	Protein FRG-1	GO:0006364	rRNA processing	0.00630632	4.18736
Sjp_0061050	Sjp_0061050		1e-20	frg-1	Protein FRG-1	GO:0007517	muscle organ development	0.48422	1.53536
Sjp_0061050	Sjp_0061050		1e-20	frg-1	Protein FRG-1	GO:0002119	nematode larval development	0.061086	1.22922
Sjp_0061050	Sjp_0061050		1e-20	frg-1	Protein FRG-1	GO:0051017	actin filament bundle assembly	0.0535455	18.4244
Sjp_0046400	Sjp_0046400		1e-13	kcnl-2	Protein KCNL-2	GO:0006813	potassium ion transport	0.200573	1.93941
Sjp_0046400	Sjp_0046400		1e-13	kcnl-2	Protein KCNL-2	GO:0071805	potassium ion transmembrane transport	0.470411	1.27065
Sjp_0046400	Sjp_0046400		1e-13	kcnl-2	Protein KCNL-2	GO:1901046	positive regulation of oviposition	0.240744	3.68487
Sjp_0031430	Sjp_0031430		2e-13	unc-116	Protein UNC-116	GO:0040038	polar body extrusion after meiotic divisions	0.0183741	9.21218
Sjp_0031430	Sjp_0031430		2e-13	unc-116	Protein UNC-116	GO:0040011	locomotion	0.152832	1.20475
Sjp_0031430	Sjp_0031430		2e-13	unc-116	Protein UNC-116	GO:0009792	embryo development ending in birth or egg hatching	0.0941071	1.15678
Sjp_0031430	Sjp_0031430		2e-13	unc-116	Protein UNC-116	GO:0006200	ATP catabolic process	0.0527989	1.85273
Sjp_0031430	Sjp_0031430		2e-13	unc-116	Protein UNC-116	GO:0008104	protein localization	0.0141032	4.21128
Sjp_0031430	Sjp_0031430		2e-13	unc-116	Protein UNC-116	GO:0007411	axon guidance	0.186658	2.00993
Sjp_0031430	Sjp_0031430		2e-13	unc-116	Protein UNC-116	GO:0007018	microtubule-based movement	0.0643061	2.63205
Sjp_0031430	Sjp_0031430		2e-13	unc-116	Protein UNC-116	GO:0048814	regulation of dendrite morphogenesis	0.0260354	4.60609
Sjp_0031430	Sjp_0031430		2e-13	unc-116	Protein UNC-116	GO:0007413	axonal fasciculation	0.0932958	2.76366
Sjp_0031430	Sjp_0031430		2e-13	unc-116	Protein UNC-116	GO:0030705	cytoskeleton-dependent intracellular transport	0.00422824	18.4244
Sjp_0031430	Sjp_0031430		2e-13	unc-116	Protein UNC-116	GO:0048489	synaptic vesicle transport	0.0589295	3.34989
Sjp_0031430	Sjp_0031430		2e-13	unc-116	Protein UNC-116	GO:0016358	dendrite development	0.0879635	2.83452
Sjp_0031430	Sjp_0031430		2e-13	unc-116	Protein UNC-116	GO:0030163	protein catabolic process	0.271297	1.37324
Sjp_0031430	Sjp_0031430		2e-13	unc-116	Protein UNC-116	GO:0008152	metabolic process	0.348059	1.10231
Sjp_0031430	Sjp_0031430		2e-13	unc-116	Protein UNC-116	GO:0010171	body morphogenesis	0.185511	1.31603
Sjp_0031430	Sjp_0031430		2e-13	unc-116	Protein UNC-116	GO:0051295	establishment of meiotic spindle localization	0.00215234	24.5658
Sjp_0031430	Sjp_0031430		2e-13	unc-116	Protein UNC-116	GO:0051296	establishment of meiotic spindle orientation	0.0426422	3.81194
Sjp_0031430	Sjp_0031430		2e-13	unc-116	Protein UNC-116	GO:0010940	positive regulation of necrotic cell death	0.296175	1.84244
Sjp_0031430	Sjp_0031430		2e-13	unc-116	Protein UNC-116	GO:0033206	meiotic cytokinesis	0.000730447	36.8487
Sjp_0048320	Sjp_0048320		1e-28	gly-1	Protein GLY-1	GO:0008152	metabolic process	0.348059	1.10231
Sjp_0047270	Sjp_0047270		1e-61	arr-1	Protein ARR-1	GO:0007165	signal transduction	0.111578	1.64687
Sjp_0047270	Sjp_0047270		1e-61	arr-1	Protein ARR-1	GO:0040010	positive regulation of growth rate	0.205047	2.37734
Sjp_0047270	Sjp_0047270		1e-61	arr-1	Protein ARR-1	GO:0050896	response to stimulus	0.0342268	6.69977
Sjp_0047270	Sjp_0047270		1e-61	arr-1	Protein ARR-1	GO:0032501	multicellular organismal process	0.0101997	12.2829
Sjp_0027070	Sjp_0027070		7e-34	F33H2.5	Protein F33H2.5	GO:0006281	DNA repair	0.825506	0.584901
Sjp_0027070	Sjp_0027070		7e-34	F33H2.5	Protein F33H2.5	GO:0040035	hermaphrodite genitalia development	0.223058	1.21257
Sjp_0027070	Sjp_0027070		7e-34	F33H2.5	Protein F33H2.5	GO:0040011	locomotion	0.152832	1.20475
Sjp_0027070	Sjp_0027070		7e-34	F33H2.5	Protein F33H2.5	GO:0009792	embryo development ending in birth or egg hatching	0.0941071	1.15678
Sjp_0027070	Sjp_0027070		7e-34	F33H2.5	Protein F33H2.5	GO:0006260	DNA replication	0.579485	1.03799
Sjp_0027070	Sjp_0027070		7e-34	F33H2.5	Protein F33H2.5	GO:0006997	nucleus organization	0.0321647	4.25178
Sjp_0027070	Sjp_0027070		7e-34	F33H2.5	Protein F33H2.5	GO:0000003	reproduction	0.00700666	1.34427
Sjp_0027070	Sjp_0027070		7e-34	F33H2.5	Protein F33H2.5	GO:0071897	DNA biosynthetic process	0.301043	2.83452
Sjp_0057160	Sjp_0057160		1e-16	uaf-2	Protein UAF-2	GO:0040035	hermaphrodite genitalia development	0.223058	1.21257
Sjp_0057160	Sjp_0057160		1e-16	uaf-2	Protein UAF-2	GO:0002119	nematode larval development	0.061086	1.22922
Sjp_0057160	Sjp_0057160		1e-16	uaf-2	Protein UAF-2	GO:0040011	locomotion	0.152832	1.20475
Sjp_0057160	Sjp_0057160		1e-16	uaf-2	Protein UAF-2	GO:0009792	embryo development ending in birth or egg hatching	0.0941071	1.15678
Sjp_0057160	Sjp_0057160		1e-16	uaf-2	Protein UAF-2	GO:0018996	molting cycle, collagen and cuticulin-based cuticle	0.338466	1.26339
Sjp_0057160	Sjp_0057160		1e-16	uaf-2	Protein UAF-2	GO:0000003	reproduction	0.00700666	1.34427
Sjp_0059210	Sjp_0059210		2e-45	hat-1	Protein HAT-1	GO:0016568	chromatin modification	0.719794	0.80106
Sjp_0059210	Sjp_0059210		2e-45	hat-1	Protein HAT-1	GO:0009792	embryo development ending in birth or egg hatching	0.0941071	1.15678
Sjp_0059210	Sjp_0059210		2e-45	hat-1	Protein HAT-1	GO:0016573	histone acetylation	0.0342268	6.69977
Sjp_0059210	Sjp_0059210		2e-45	hat-1	Protein HAT-1	GO:0006348	chromatin silencing at telomere	0.027138	36.8487
Sjp_0058160	Sjp_0058160		1e-40	CELE_Y47G6A.21	Protein Y47G6A.21	GO:0008152	metabolic process	0.348059	1.10231
Sjp_0058160	Sjp_0058160		1e-40	CELE_Y47G6A.21	Protein Y47G6A.21	GO:0055114	oxidation-reduction process	0.793942	0.744419
Sjp_0132970	Sjp_0132970		1e-49	dys-1	Protein DYS-1	GO:0007271	synaptic transmission, cholinergic	0.659639	0.944839
Sjp_0132970	Sjp_0132970		1e-49	dys-1	Protein DYS-1	GO:0046716	muscle cell cellular homeostasis	0.152253	6.14146
Sjp_0132970	Sjp_0132970		1e-49	dys-1	Protein DYS-1	GO:0015870	acetylcholine transport	0.152253	6.14146
Sjp_0132970	Sjp_0132970		1e-49	dys-1	Protein DYS-1	GO:0040017	positive regulation of locomotion	0.678025	0.89875
Sjp_0132970	Sjp_0132970		1e-49	dys-1	Protein DYS-1	GO:0006836	neurotransmitter transport	0.586702	1.15152
Sjp_0132970	Sjp_0132970		1e-49	dys-1	Protein DYS-1	GO:0007626	locomotory behavior	0.563152	1.22829
Sjp_0132970	Sjp_0132970		1e-49	dys-1	Protein DYS-1	GO:0072488	ammonium transmembrane transport	0.261396	3.34989
Sjp_0132970	Sjp_0132970		1e-49	dys-1	Protein DYS-1	GO:0098655	cation transmembrane transport	0.547717	1.09996
Sjp_0132970	Sjp_0132970		1e-49	dys-1	Protein DYS-1	GO:0032224	positive regulation of synaptic transmission, cholinergic	0.240744	3.68487
Sjp_0132970	Sjp_0132970		1e-49	dys-1	Protein DYS-1	GO:0045214	sarcomere organization	0.261396	3.34989
Sjp_0132970	Sjp_0132970		1e-49	dys-1	Protein DYS-1	GO:0043056	forward locomotion	0.0535455	18.4244
Sjp_0070020	Sjp_0070020		8e-11	set-26	Protein SET-26	GO:0036124	histone H3-K9 trimethylation	0.027138	36.8487
Sjp_0070020	Sjp_0070020		8e-11	set-26	Protein SET-26	GO:0008340	determination of adult lifespan	0.213214	1.24122
Sjp_0011260	Sjp_0011260		1e-39	Y55F3BR.1	Protein Y55F3BR.1	GO:0040011	locomotion	0.152832	1.20475
Sjp_0011260	Sjp_0011260		1e-39	Y55F3BR.1	Protein Y55F3BR.1	GO:0008152	metabolic process	0.348059	1.10231
Sjp_0011260	Sjp_0011260		1e-39	Y55F3BR.1	Protein Y55F3BR.1	GO:0010951	negative regulation of endopeptidase activity	0.0842418	4.0943
Sjp_0011260	Sjp_0011260		1e-39	Y55F3BR.1	Protein Y55F3BR.1	GO:0000003	reproduction	0.00700666	1.34427
