# Supplementary material for: Comparative analysis of microRNA expression profiles of adult Schistosoma japonicum isolated from water buffalo and yellow cattle
Source: Parasit Vectors. 2019 May 2;12:196. doi: 10.1186/s13071-019-3450-7 (PMC6498558; doi:10.1186/s13071-019-3450-7)
Supplement: Supplementary file 15 — Additional file 15: Table S13. Cellular components of targets in schistosomes of five known differentially expressed miRNAs. [file 13071_2019_3450_MOESM15_ESM.xlsx]

## Sheet: AllGO_Result
Table S13. Cellular components of targets in schistosomes of five known differentially expressed miRNA
GOID	GOTerm	DifGene	AllDifGene	GeneInGO	AllGene	P-Value	FDR	Enrichment	(-log10P)
GO:0005587	collagen type IV trimer	2	98	3	3615	0.00214418	0.119002	24.5918	2.66874
GO:0016938	kinesin I complex	2	98	3	3615	0.00214418	0.119002	24.5918	2.66874
GO:0005581	collagen trimer	2	98	4	3615	0.00421255	0.155864	18.4439	2.37546
GO:0030686	90S preribosome	2	98	6	3615	0.0101635	0.282036	12.2959	1.99296
GO:0012507	ER to Golgi transport vesicle membrane	2	98	8	3615	0.0183117	0.283125	9.22194	1.73727
GO:0033263	CORVET complex	1	98	1	3615	0.0271093	0.283125	36.8878	1.56688
GO:0015030	Cajal body	1	98	1	3615	0.0271093	0.283125	36.8878	1.56688
GO:0000445	THO complex part of transcription export complex	1	98	1	3615	0.0271093	0.283125	36.8878	1.56688
GO:0005635	nuclear envelope	4	98	49	3615	0.0424375	0.283125	3.01125	1.37225
GO:0005667	transcription factor complex	2	98	13	3615	0.0467207	0.283125	5.67504	1.33049
GO:0008622	epsilon DNA polymerase complex	1	98	2	3615	0.0534909	0.283125	18.4439	1.27172
GO:0042383	sarcolemma	1	98	2	3615	0.0534909	0.283125	18.4439	1.27172
GO:0016014	dystrobrevin complex	1	98	2	3615	0.0534909	0.283125	18.4439	1.27172
GO:0034455	t-UTP complex	1	98	2	3615	0.0534909	0.283125	18.4439	1.27172
GO:0070971	endoplasmic reticulum exit site	1	98	2	3615	0.0534909	0.283125	18.4439	1.27172
GO:0030867	rough endoplasmic reticulum membrane	1	98	2	3615	0.0534909	0.283125	18.4439	1.27172
GO:0005669	transcription factor TFIID complex	1	98	2	3615	0.0534909	0.283125	18.4439	1.27172
GO:0030864	cortical actin cytoskeleton	1	98	2	3615	0.0534909	0.283125	18.4439	1.27172
GO:0005913	cell-cell adherens junction	2	98	14	3615	0.0535643	0.283125	5.26968	1.27112
GO:0030496	midbody	2	98	14	3615	0.0535643	0.283125	5.26968	1.27112
GO:0015935	small ribosomal subunit	2	98	14	3615	0.0535643	0.283125	5.26968	1.27112
GO:0005643	nuclear pore	2	98	17	3615	0.0759855	0.325633	4.33974	1.11927
GO:0030897	HOPS complex	1	98	3	3615	0.0791643	0.325633	12.2959	1.10147
GO:0030127	COPII vesicle coat	1	98	3	3615	0.0791643	0.325633	12.2959	1.10147
GO:0046930	pore complex	1	98	3	3615	0.0791643	0.325633	12.2959	1.10147
GO:0005814	centriole	1	98	3	3615	0.0791643	0.325633	12.2959	1.10147
GO:0005886	plasma membrane	13	98	314	3615	0.079208	0.325633	1.5272	1.10123
GO:0022627	cytosolic small ribosomal subunit	2	98	19	3615	0.092295	0.350317	3.88292	1.03482
GO:0016010	dystrophin-associated glycoprotein complex	1	98	4	3615	0.104148	0.350317	9.22194	0.982348
GO:0045261	proton-transporting ATP synthase complex, catalytic core F(1)	1	98	4	3615	0.104148	0.350317	9.22194	0.982348
GO:0031105	septin complex	1	98	4	3615	0.104148	0.350317	9.22194	0.982348
GO:0016442	RISC complex	1	98	4	3615	0.104148	0.350317	9.22194	0.982348
GO:1990077	primosome complex	1	98	4	3615	0.104148	0.350317	9.22194	0.982348
GO:0005578	proteinaceous extracellular matrix	2	98	22	3615	0.118416	0.385383	3.35343	0.92659
GO:0005802	trans-Golgi network	2	98	23	3615	0.127495	0.385383	3.20763	0.894508
GO:0030659	cytoplasmic vesicle membrane	1	98	5	3615	0.128461	0.385383	7.37755	0.891229
GO:0045334	clathrin-coated endocytic vesicle	1	98	5	3615	0.128461	0.385383	7.37755	0.891229
GO:0005871	kinesin complex	2	98	24	3615	0.136732	0.393321	3.07398	0.864129
GO:0005634	nucleus	31	98	952	3615	0.138194	0.393321	1.20118	0.859511
GO:0032154	cleavage furrow	2	98	25	3615	0.146114	0.405466	2.95102	0.835308
GO:0005856	cytoskeleton	7	98	166	3615	0.161636	0.406437	1.55551	0.791461
GO:0005759	mitochondrial matrix	2	98	27	3615	0.165252	0.406437	2.73243	0.781852
GO:0005604	basement membrane	2	98	28	3615	0.174982	0.406437	2.63484	0.757006
GO:0060473	cortical granule	1	98	7	3615	0.175144	0.406437	5.26968	0.756604
GO:0000347	THO complex	1	98	7	3615	0.175144	0.406437	5.26968	0.756604
GO:0005770	late endosome	1	98	7	3615	0.175144	0.406437	5.26968	0.756604
GO:0005773	vacuole	1	98	7	3615	0.175144	0.406437	5.26968	0.756604
GO:0043005	neuron projection	4	98	81	3615	0.175757	0.406437	1.82162	0.755088
GO:0043186	P granule	2	98	29	3615	0.184802	0.418634	2.54398	0.733292
GO:0030663	COPI-coated vesicle membrane	1	98	8	3615	0.197549	0.421691	4.61097	0.704326
GO:0044297	cell body	1	98	8	3615	0.197549	0.421691	4.61097	0.704326
GO:0032589	neuron projection membrane	1	98	8	3615	0.197549	0.421691	4.61097	0.704326
GO:0030529	ribonucleoprotein complex	5	98	117	3615	0.2098	0.434785	1.5764	0.678194
GO:0031983	vesicle lumen	1	98	9	3615	0.219351	0.434785	4.09864	0.658861
GO:0042718	yolk granule	1	98	9	3615	0.219351	0.434785	4.09864	0.658861
GO:0043292	contractile fiber	1	98	9	3615	0.219351	0.434785	4.09864	0.658861
GO:0005741	mitochondrial outer membrane	1	98	10	3615	0.240566	0.468472	3.68878	0.618765
GO:0043231	intracellular membrane-bounded organelle	1	98	11	3615	0.261211	0.491431	3.35343	0.583008
GO:0030131	clathrin adaptor complex	1	98	11	3615	0.261211	0.491431	3.35343	0.583008
GO:0030139	endocytic vesicle	1	98	12	3615	0.2813	0.505973	3.07398	0.55083
GO:0005730	nucleolus	3	98	69	3615	0.28741	0.505973	1.60382	0.541498
GO:0005840	ribosome	4	98	101	3615	0.292553	0.505973	1.4609	0.533795
GO:0005874	microtubule	4	98	102	3615	0.298718	0.505973	1.44658	0.524738
GO:0005852	eukaryotic translation initiation factor 3 complex	1	98	13	3615	0.300849	0.505973	2.83752	0.521652
GO:0033290	eukaryotic 48S preinitiation complex	1	98	13	3615	0.300849	0.505973	2.83752	0.521652
GO:0016282	eukaryotic 43S preinitiation complex	1	98	13	3615	0.300849	0.505973	2.83752	0.521652
GO:0060170	ciliary membrane	1	98	14	3615	0.319871	0.529935	2.63484	0.495026
GO:0031966	mitochondrial membrane	1	98	15	3615	0.33838	0.534586	2.45918	0.470595
GO:0016607	nuclear speck	1	98	15	3615	0.33838	0.534586	2.45918	0.470595
GO:0055037	recycling endosome	1	98	15	3615	0.33838	0.534586	2.45918	0.470595
GO:0030286	dynein complex	2	98	46	3615	0.356015	0.534586	1.60382	0.448532
GO:0031965	nuclear membrane	1	98	16	3615	0.356391	0.534586	2.30548	0.448073
GO:0042734	presynaptic membrane	1	98	16	3615	0.356391	0.534586	2.30548	0.448073
GO:0005891	voltage-gated calcium channel complex	1	98	16	3615	0.356391	0.534586	2.30548	0.448073
GO:0043204	perikaryon	1	98	18	3615	0.390969	0.578634	2.04932	0.407858
GO:0032040	small-subunit processome	1	98	19	3615	0.407562	0.579992	1.94146	0.389806
GO:0048786	presynaptic active zone	1	98	19	3615	0.407562	0.579992	1.94146	0.389806
GO:0030117	membrane coat	1	98	19	3615	0.407562	0.579992	1.94146	0.389806
GO:0005887	integral component of plasma membrane	3	98	87	3615	0.421776	0.592623	1.27199	0.374918
GO:0031410	cytoplasmic vesicle	2	98	54	3615	0.433306	0.601212	1.36621	0.363205
GO:0005834	heterotrimeric G-protein complex	1	98	22	3615	0.454703	0.615105	1.67672	0.342272
GO:0012505	endomembrane system	1	98	23	3615	0.469576	0.615105	1.60382	0.328294
GO:0005576	extracellular region	2	98	58	3615	0.470114	0.615105	1.27199	0.327797
GO:0005575	cellular_component	2	98	58	3615	0.470114	0.615105	1.27199	0.327797
GO:0005737	cytoplasm	26	98	932	3615	0.471026	0.615105	1.02906	0.326955
GO:0000922	spindle pole	1	98	24	3615	0.484048	0.624759	1.53699	0.315112
GO:0016328	lateral plasma membrane	1	98	25	3615	0.498128	0.635543	1.47551	0.302659
GO:0005768	endosome	1	98	29	3615	0.550746	0.694692	1.27199	0.259048
GO:0019898	extrinsic component of membrane	1	98	30	3615	0.563024	0.702198	1.22959	0.249473
GO:0055120	striated muscle dense body	2	98	74	3615	0.602139	0.742638	0.996966	0.220303
GO:0005938	cell cortex	2	98	76	3615	0.616815	0.747564	0.97073	0.209845
GO:0005681	spliceosomal complex	1	98	35	3615	0.619603	0.747564	1.05394	0.207887
GO:0005622	intracellular	5	98	206	3615	0.665865	0.781581	0.895334	0.176614
GO:0016324	apical plasma membrane	1	98	40	3615	0.668921	0.781581	0.922194	0.174625
GO:0005819	spindle	1	98	40	3615	0.668921	0.781581	0.922194	0.174625
GO:0005929	cilium	1	98	43	3615	0.695416	0.799811	0.857855	0.157756
GO:0005789	endoplasmic reticulum membrane	2	98	89	3615	0.702274	0.799811	0.828938	0.153493
GO:0016021	integral component of membrane	22	98	879	3615	0.706139	0.799811	0.923243	0.15111
GO:0005739	mitochondrion	5	98	218	3615	0.714467	0.801069	0.846049	0.146018
GO:0005813	centrosome	1	98	49	3615	0.742269	0.821632	0.752811	0.129439
GO:0016020	membrane	24	98	975	3615	0.747612	0.821632	0.908006	0.126324
GO:0031513	nonmotile primary cilium	1	98	52	3615	0.762945	0.822203	0.70938	0.117507
GO:0042995	cell projection	1	98	52	3615	0.762945	0.822203	0.70938	0.117507
GO:0005783	endoplasmic reticulum	3	98	148	3615	0.773753	0.825832	0.747725	0.111398
GO:0045202	synapse	2	98	105	3615	0.785334	0.83021	0.702624	0.104946
GO:0005794	Golgi apparatus	2	98	108	3615	0.798458	0.833923	0.683107	0.0977482
GO:0005829	cytosol	3	98	156	3615	0.803872	0.833923	0.70938	0.0948132
GO:0030425	dendrite	1	98	62	3615	0.820705	0.843502	0.594964	0.0858129
GO:0030424	axon	3	98	165	3615	0.833714	0.849011	0.670686	0.0789829
GO:0000139	Golgi membrane	1	98	67	3615	0.844117	0.851791	0.550564	0.0735971
GO:0043025	neuronal cell body	2	98	140	3615	0.900044	0.900044	0.526968	0.0457361

## Sheet: AllGO2Gene
GOID	GOTerm	QueryID	Symbol	Description	P-Value	FDR	Enrichment
GO:0005587	collagen type IV trimer	Sjp_0034120	Sjp_0034120		0.00214418	0.119002	24.5918
GO:0005587	collagen type IV trimer	Sjp_0011650	Sjp_0011650		0.00214418	0.119002	24.5918
GO:0016938	kinesin I complex	Sjp_0134640	Sjp_0134640		0.00214418	0.119002	24.5918
GO:0016938	kinesin I complex	Sjp_0031430	Sjp_0031430		0.00214418	0.119002	24.5918
GO:0005581	collagen trimer	Sjp_0034120	Sjp_0034120		0.00421255	0.155864	18.4439
GO:0005581	collagen trimer	Sjp_0011650	Sjp_0011650		0.00421255	0.155864	18.4439
GO:0030686	90S preribosome	Sjp_0060710	Sjp_0060710		0.0101635	0.282036	12.2959
GO:0030686	90S preribosome	Sjp_0013210	Sjp_0013210		0.0101635	0.282036	12.2959
GO:0012507	ER to Golgi transport vesicle membrane	Sjp_0036440	Sjp_0036440		0.0183117	0.283125	9.22194
GO:0012507	ER to Golgi transport vesicle membrane	Sjp_0107170	Sjp_0107170		0.0183117	0.283125	9.22194
GO:0033263	CORVET complex	Sjp_0077560	Sjp_0077560		0.0271093	0.283125	36.8878
GO:0015030	Cajal body	Sjp_0061050	Sjp_0061050		0.0271093	0.283125	36.8878
GO:0000445	THO complex part of transcription export complex	Sjp_0083200	Sjp_0083200		0.0271093	0.283125	36.8878
GO:0005635	nuclear envelope	Sjp_0085990	Sjp_0085990		0.0424375	0.283125	3.01125
GO:0005635	nuclear envelope	Sjp_0134640	Sjp_0134640		0.0424375	0.283125	3.01125
GO:0005635	nuclear envelope	Sjp_0046120	Sjp_0046120		0.0424375	0.283125	3.01125
GO:0005635	nuclear envelope	Sjp_0031430	Sjp_0031430		0.0424375	0.283125	3.01125
GO:0005667	transcription factor complex	Sjp_0066350	Sjp_0066350		0.0467207	0.283125	5.67504
GO:0005667	transcription factor complex	Sjp_0021790	Sjp_0021790		0.0467207	0.283125	5.67504
GO:0008622	epsilon DNA polymerase complex	Sjp_0027070	Sjp_0027070		0.0534909	0.283125	18.4439
GO:0042383	sarcolemma	Sjp_0132970	Sjp_0132970		0.0534909	0.283125	18.4439
GO:0016014	dystrobrevin complex	Sjp_0132970	Sjp_0132970		0.0534909	0.283125	18.4439
GO:0034455	t-UTP complex	Sjp_0060710	Sjp_0060710		0.0534909	0.283125	18.4439
GO:0070971	endoplasmic reticulum exit site	Sjp_0007260	Sjp_0007260		0.0534909	0.283125	18.4439
GO:0030867	rough endoplasmic reticulum membrane	Sjp_0033440	Sjp_0033440		0.0534909	0.283125	18.4439
GO:0005669	transcription factor TFIID complex	Sjp_0035050	Sjp_0035050		0.0534909	0.283125	18.4439
GO:0030864	cortical actin cytoskeleton	Sjp_0054180	Sjp_0054180		0.0534909	0.283125	18.4439
GO:0005913	cell-cell adherens junction	Sjp_0010490	Sjp_0010490		0.0535643	0.283125	5.26968
GO:0005913	cell-cell adherens junction	Sjp_0049630	Sjp_0049630		0.0535643	0.283125	5.26968
GO:0030496	midbody	Sjp_0049610	Sjp_0049610		0.0535643	0.283125	5.26968
GO:0030496	midbody	Sjp_0000290	Sjp_0000290		0.0535643	0.283125	5.26968
GO:0015935	small ribosomal subunit	Sjp_0066500	Sjp_0066500		0.0535643	0.283125	5.26968
GO:0015935	small ribosomal subunit	Sjp_0077480	Sjp_0077480		0.0535643	0.283125	5.26968
GO:0005643	nuclear pore	Sjp_0085990	Sjp_0085990		0.0759855	0.325633	4.33974
GO:0005643	nuclear pore	Sjp_0107170	Sjp_0107170		0.0759855	0.325633	4.33974
GO:0030897	HOPS complex	Sjp_0077560	Sjp_0077560		0.0791643	0.325633	12.2959
GO:0030127	COPII vesicle coat	Sjp_0007260	Sjp_0007260		0.0791643	0.325633	12.2959
GO:0046930	pore complex	Sjp_0016380	Sjp_0016380		0.0791643	0.325633	12.2959
GO:0005814	centriole	Sjp_0013030	Sjp_0013030		0.0791643	0.325633	12.2959
GO:0005886	plasma membrane	Sjp_0009170	Sjp_0009170		0.079208	0.325633	1.5272
GO:0005886	plasma membrane	Sjp_0033000	Sjp_0033000		0.079208	0.325633	1.5272
GO:0005886	plasma membrane	Sjp_0088520	Sjp_0088520		0.079208	0.325633	1.5272
GO:0005886	plasma membrane	Sjp_0054180	Sjp_0054180		0.079208	0.325633	1.5272
GO:0005886	plasma membrane	Sjp_0082650	Sjp_0082650		0.079208	0.325633	1.5272
GO:0005886	plasma membrane	Sjp_0049610	Sjp_0049610		0.079208	0.325633	1.5272
GO:0005886	plasma membrane	Sjp_0050540	Sjp_0050540		0.079208	0.325633	1.5272
GO:0005886	plasma membrane	Sjp_0016460	Sjp_0016460		0.079208	0.325633	1.5272
GO:0005886	plasma membrane	Sjp_0010110	Sjp_0010110		0.079208	0.325633	1.5272
GO:0005886	plasma membrane	Sjp_0006370	Sjp_0006370		0.079208	0.325633	1.5272
GO:0005886	plasma membrane	Sjp_0080950	Sjp_0080950		0.079208	0.325633	1.5272
GO:0005886	plasma membrane	Sjp_0046400	Sjp_0046400		0.079208	0.325633	1.5272
GO:0005886	plasma membrane	Sjp_0132970	Sjp_0132970		0.079208	0.325633	1.5272
GO:0022627	cytosolic small ribosomal subunit	Sjp_0066500	Sjp_0066500		0.092295	0.350317	3.88292
GO:0022627	cytosolic small ribosomal subunit	Sjp_0074090	Sjp_0074090		0.092295	0.350317	3.88292
GO:0016010	dystrophin-associated glycoprotein complex	Sjp_0132970	Sjp_0132970		0.104148	0.350317	9.22194
GO:0045261	proton-transporting ATP synthase complex, catalytic core F(1)	Sjp_0064400	Sjp_0064400		0.104148	0.350317	9.22194
GO:0031105	septin complex	Sjp_0000290	Sjp_0000290		0.104148	0.350317	9.22194
GO:0016442	RISC complex	Sjp_0100020	Sjp_0100020		0.104148	0.350317	9.22194
GO:1990077	primosome complex	Sjp_0022920	Sjp_0022920		0.104148	0.350317	9.22194
GO:0005578	proteinaceous extracellular matrix	Sjp_0034120	Sjp_0034120		0.118416	0.385383	3.35343
GO:0005578	proteinaceous extracellular matrix	Sjp_0011650	Sjp_0011650		0.118416	0.385383	3.35343
GO:0005802	trans-Golgi network	Sjp_0030300	Sjp_0030300		0.127495	0.385383	3.20763
GO:0005802	trans-Golgi network	Sjp_0049610	Sjp_0049610		0.127495	0.385383	3.20763
GO:0030659	cytoplasmic vesicle membrane	Sjp_0036440	Sjp_0036440		0.128461	0.385383	7.37755
GO:0045334	clathrin-coated endocytic vesicle	Sjp_0080950	Sjp_0080950		0.128461	0.385383	7.37755
GO:0005871	kinesin complex	Sjp_0134640	Sjp_0134640		0.136732	0.393321	3.07398
GO:0005871	kinesin complex	Sjp_0031430	Sjp_0031430		0.136732	0.393321	3.07398
GO:0005634	nucleus	Sjp_0008230	Sjp_0008230		0.138194	0.393321	1.20118
GO:0005634	nucleus	Sjp_0034270	Sjp_0034270		0.138194	0.393321	1.20118
GO:0005634	nucleus	Sjp_0044200	Sjp_0044200		0.138194	0.393321	1.20118
GO:0005634	nucleus	Sjp_0114920	Sjp_0114920		0.138194	0.393321	1.20118
GO:0005634	nucleus	Sjp_0060710	Sjp_0060710		0.138194	0.393321	1.20118
GO:0005634	nucleus	Sjp_0037780	Sjp_0037780		0.138194	0.393321	1.20118
GO:0005634	nucleus	Sjp_0085990	Sjp_0085990		0.138194	0.393321	1.20118
GO:0005634	nucleus	Sjp_0066350	Sjp_0066350		0.138194	0.393321	1.20118
GO:0005634	nucleus	Sjp_0069840	Sjp_0069840		0.138194	0.393321	1.20118
GO:0005634	nucleus	Sjp_0009580	Sjp_0009580		0.138194	0.393321	1.20118
GO:0005634	nucleus	Sjp_0097630	Sjp_0097630		0.138194	0.393321	1.20118
GO:0005634	nucleus	Sjp_0026390	Sjp_0026390		0.138194	0.393321	1.20118
GO:0005634	nucleus	Sjp_0016940	Sjp_0016940		0.138194	0.393321	1.20118
GO:0005634	nucleus	Sjp_0013210	Sjp_0013210		0.138194	0.393321	1.20118
GO:0005634	nucleus	Sjp_0049610	Sjp_0049610		0.138194	0.393321	1.20118
GO:0005634	nucleus	Sjp_0028600	Sjp_0028600		0.138194	0.393321	1.20118
GO:0005634	nucleus	Sjp_0107170	Sjp_0107170		0.138194	0.393321	1.20118
GO:0005634	nucleus	Sjp_0051430	Sjp_0051430		0.138194	0.393321	1.20118
GO:0005634	nucleus	Sjp_0010490	Sjp_0010490		0.138194	0.393321	1.20118
GO:0005634	nucleus	Sjp_0100020	Sjp_0100020		0.138194	0.393321	1.20118
GO:0005634	nucleus	Sjp_0021790	Sjp_0021790		0.138194	0.393321	1.20118
GO:0005634	nucleus	Sjp_0035050	Sjp_0035050		0.138194	0.393321	1.20118
GO:0005634	nucleus	Sjp_0090100	Sjp_0090100		0.138194	0.393321	1.20118
GO:0005634	nucleus	Sjp_0099640	Sjp_0099640		0.138194	0.393321	1.20118
GO:0005634	nucleus	Sjp_0022650	Sjp_0022650		0.138194	0.393321	1.20118
GO:0005634	nucleus	Sjp_0047380	Sjp_0047380		0.138194	0.393321	1.20118
GO:0005634	nucleus	Sjp_0043690	Sjp_0043690		0.138194	0.393321	1.20118
GO:0005634	nucleus	Sjp_0061050	Sjp_0061050		0.138194	0.393321	1.20118
GO:0005634	nucleus	Sjp_0027070	Sjp_0027070		0.138194	0.393321	1.20118
GO:0005634	nucleus	Sjp_0057160	Sjp_0057160		0.138194	0.393321	1.20118
GO:0005634	nucleus	Sjp_0059210	Sjp_0059210		0.138194	0.393321	1.20118
GO:0032154	cleavage furrow	Sjp_0010490	Sjp_0010490		0.146114	0.405466	2.95102
GO:0032154	cleavage furrow	Sjp_0000290	Sjp_0000290		0.146114	0.405466	2.95102
GO:0005856	cytoskeleton	Sjp_0009170	Sjp_0009170		0.161636	0.406437	1.55551
GO:0005856	cytoskeleton	Sjp_0054180	Sjp_0054180		0.161636	0.406437	1.55551
GO:0005856	cytoskeleton	Sjp_0134640	Sjp_0134640		0.161636	0.406437	1.55551
GO:0005856	cytoskeleton	Sjp_0046120	Sjp_0046120		0.161636	0.406437	1.55551
GO:0005856	cytoskeleton	Sjp_0010490	Sjp_0010490		0.161636	0.406437	1.55551
GO:0005856	cytoskeleton	Sjp_0031430	Sjp_0031430		0.161636	0.406437	1.55551
GO:0005856	cytoskeleton	Sjp_0132970	Sjp_0132970		0.161636	0.406437	1.55551
GO:0005759	mitochondrial matrix	Sjp_0055140	Sjp_0055140		0.165252	0.406437	2.73243
GO:0005759	mitochondrial matrix	Sjp_0030640	Sjp_0030640		0.165252	0.406437	2.73243
GO:0005604	basement membrane	Sjp_0034120	Sjp_0034120		0.174982	0.406437	2.63484
GO:0005604	basement membrane	Sjp_0011650	Sjp_0011650		0.174982	0.406437	2.63484
GO:0060473	cortical granule	Sjp_0072740	Sjp_0072740		0.175144	0.406437	5.26968
GO:0000347	THO complex	Sjp_0083200	Sjp_0083200		0.175144	0.406437	5.26968
GO:0005770	late endosome	Sjp_0077560	Sjp_0077560		0.175144	0.406437	5.26968
GO:0005773	vacuole	Sjp_0077560	Sjp_0077560		0.175144	0.406437	5.26968
GO:0043005	neuron projection	Sjp_0134640	Sjp_0134640		0.175757	0.406437	1.82162
GO:0043005	neuron projection	Sjp_0045400	Sjp_0045400		0.175757	0.406437	1.82162
GO:0043005	neuron projection	Sjp_0046400	Sjp_0046400		0.175757	0.406437	1.82162
GO:0043005	neuron projection	Sjp_0031430	Sjp_0031430		0.175757	0.406437	1.82162
GO:0043186	P granule	Sjp_0085990	Sjp_0085990		0.184802	0.418634	2.54398
GO:0043186	P granule	Sjp_0049470	Sjp_0049470		0.184802	0.418634	2.54398
GO:0030663	COPI-coated vesicle membrane	Sjp_0036440	Sjp_0036440		0.197549	0.421691	4.61097
GO:0044297	cell body	Sjp_0035300	Sjp_0035300		0.197549	0.421691	4.61097
GO:0032589	neuron projection membrane	Sjp_0045400	Sjp_0045400		0.197549	0.421691	4.61097
GO:0030529	ribonucleoprotein complex	Sjp_0060710	Sjp_0060710		0.2098	0.434785	1.5764
GO:0030529	ribonucleoprotein complex	Sjp_0016940	Sjp_0016940		0.2098	0.434785	1.5764
GO:0030529	ribonucleoprotein complex	Sjp_0129610	Sjp_0129610		0.2098	0.434785	1.5764
GO:0030529	ribonucleoprotein complex	Sjp_0077480	Sjp_0077480		0.2098	0.434785	1.5764
GO:0030529	ribonucleoprotein complex	Sjp_0074090	Sjp_0074090		0.2098	0.434785	1.5764
GO:0031983	vesicle lumen	Sjp_0132650	Sjp_0132650		0.219351	0.434785	4.09864
GO:0042718	yolk granule	Sjp_0132650	Sjp_0132650		0.219351	0.434785	4.09864
GO:0043292	contractile fiber	Sjp_0010490	Sjp_0010490		0.219351	0.434785	4.09864
GO:0005741	mitochondrial outer membrane	Sjp_0016380	Sjp_0016380		0.240566	0.468472	3.68878
GO:0043231	intracellular membrane-bounded organelle	Sjp_0055140	Sjp_0055140		0.261211	0.491431	3.35343
GO:0030131	clathrin adaptor complex	Sjp_0080950	Sjp_0080950		0.261211	0.491431	3.35343
GO:0030139	endocytic vesicle	Sjp_0080950	Sjp_0080950		0.2813	0.505973	3.07398
GO:0005730	nucleolus	Sjp_0060710	Sjp_0060710		0.28741	0.505973	1.60382
GO:0005730	nucleolus	Sjp_0026390	Sjp_0026390		0.28741	0.505973	1.60382
GO:0005730	nucleolus	Sjp_0061050	Sjp_0061050		0.28741	0.505973	1.60382
GO:0005840	ribosome	Sjp_0129610	Sjp_0129610		0.292553	0.505973	1.4609
GO:0005840	ribosome	Sjp_0066500	Sjp_0066500		0.292553	0.505973	1.4609
GO:0005840	ribosome	Sjp_0077480	Sjp_0077480		0.292553	0.505973	1.4609
GO:0005840	ribosome	Sjp_0074090	Sjp_0074090		0.292553	0.505973	1.4609
GO:0005874	microtubule	Sjp_0009170	Sjp_0009170		0.298718	0.505973	1.44658
GO:0005874	microtubule	Sjp_0134640	Sjp_0134640		0.298718	0.505973	1.44658
GO:0005874	microtubule	Sjp_0046120	Sjp_0046120		0.298718	0.505973	1.44658
GO:0005874	microtubule	Sjp_0031430	Sjp_0031430		0.298718	0.505973	1.44658
GO:0005852	eukaryotic translation initiation factor 3 complex	Sjp_0084110	Sjp_0084110		0.300849	0.505973	2.83752
GO:0033290	eukaryotic 48S preinitiation complex	Sjp_0084110	Sjp_0084110		0.300849	0.505973	2.83752
GO:0016282	eukaryotic 43S preinitiation complex	Sjp_0084110	Sjp_0084110		0.300849	0.505973	2.83752
GO:0060170	ciliary membrane	Sjp_0009170	Sjp_0009170		0.319871	0.529935	2.63484
GO:0031966	mitochondrial membrane	Sjp_0016380	Sjp_0016380		0.33838	0.534586	2.45918
GO:0016607	nuclear speck	Sjp_0061050	Sjp_0061050		0.33838	0.534586	2.45918
GO:0055037	recycling endosome	Sjp_0072740	Sjp_0072740		0.33838	0.534586	2.45918
GO:0030286	dynein complex	Sjp_0009170	Sjp_0009170		0.356015	0.534586	1.60382
GO:0030286	dynein complex	Sjp_0046120	Sjp_0046120		0.356015	0.534586	1.60382
GO:0031965	nuclear membrane	Sjp_0085990	Sjp_0085990		0.356391	0.534586	2.30548
GO:0042734	presynaptic membrane	Sjp_0088520	Sjp_0088520		0.356391	0.534586	2.30548
GO:0005891	voltage-gated calcium channel complex	Sjp_0010110	Sjp_0010110		0.356391	0.534586	2.30548
GO:0043204	perikaryon	Sjp_0035300	Sjp_0035300		0.390969	0.578634	2.04932
GO:0032040	small-subunit processome	Sjp_0060710	Sjp_0060710		0.407562	0.579992	1.94146
GO:0048786	presynaptic active zone	Sjp_0081110	Sjp_0081110		0.407562	0.579992	1.94146
GO:0030117	membrane coat	Sjp_0080950	Sjp_0080950		0.407562	0.579992	1.94146
GO:0005887	integral component of plasma membrane	Sjp_0088520	Sjp_0088520		0.421776	0.592623	1.27199
GO:0005887	integral component of plasma membrane	Sjp_0055300	Sjp_0055300		0.421776	0.592623	1.27199
GO:0005887	integral component of plasma membrane	Sjp_0082650	Sjp_0082650		0.421776	0.592623	1.27199
GO:0031410	cytoplasmic vesicle	Sjp_0036440	Sjp_0036440		0.433306	0.601212	1.36621
GO:0031410	cytoplasmic vesicle	Sjp_0107170	Sjp_0107170		0.433306	0.601212	1.36621
GO:0005834	heterotrimeric G-protein complex	Sjp_0064530	Sjp_0064530		0.454703	0.615105	1.67672
GO:0012505	endomembrane system	Sjp_0089920	Sjp_0089920		0.469576	0.615105	1.60382
GO:0005576	extracellular region	Sjp_0034120	Sjp_0034120		0.470114	0.615105	1.27199
GO:0005576	extracellular region	Sjp_0011650	Sjp_0011650		0.470114	0.615105	1.27199
GO:0005575	cellular_component	Sjp_0071620	Sjp_0071620		0.470114	0.615105	1.27199
GO:0005575	cellular_component	Sjp_0074640	Sjp_0074640		0.470114	0.615105	1.27199
GO:0005737	cytoplasm	Sjp_0084110	Sjp_0084110		0.471026	0.615105	1.02906
GO:0005737	cytoplasm	Sjp_0114920	Sjp_0114920		0.471026	0.615105	1.02906
GO:0005737	cytoplasm	Sjp_0009170	Sjp_0009170		0.471026	0.615105	1.02906
GO:0005737	cytoplasm	Sjp_0085990	Sjp_0085990		0.471026	0.615105	1.02906
GO:0005737	cytoplasm	Sjp_0066350	Sjp_0066350		0.471026	0.615105	1.02906
GO:0005737	cytoplasm	Sjp_0025240	Sjp_0025240		0.471026	0.615105	1.02906
GO:0005737	cytoplasm	Sjp_0069840	Sjp_0069840		0.471026	0.615105	1.02906
GO:0005737	cytoplasm	Sjp_0054180	Sjp_0054180		0.471026	0.615105	1.02906
GO:0005737	cytoplasm	Sjp_0134640	Sjp_0134640		0.471026	0.615105	1.02906
GO:0005737	cytoplasm	Sjp_0097630	Sjp_0097630		0.471026	0.615105	1.02906
GO:0005737	cytoplasm	Sjp_0016940	Sjp_0016940		0.471026	0.615105	1.02906
GO:0005737	cytoplasm	Sjp_0035720	Sjp_0035720		0.471026	0.615105	1.02906
GO:0005737	cytoplasm	Sjp_0058500	Sjp_0058500		0.471026	0.615105	1.02906
GO:0005737	cytoplasm	Sjp_0013210	Sjp_0013210		0.471026	0.615105	1.02906
GO:0005737	cytoplasm	Sjp_0035300	Sjp_0035300		0.471026	0.615105	1.02906
GO:0005737	cytoplasm	Sjp_0058370	Sjp_0058370		0.471026	0.615105	1.02906
GO:0005737	cytoplasm	Sjp_0046120	Sjp_0046120		0.471026	0.615105	1.02906
GO:0005737	cytoplasm	Sjp_0010490	Sjp_0010490		0.471026	0.615105	1.02906
GO:0005737	cytoplasm	Sjp_0021790	Sjp_0021790		0.471026	0.615105	1.02906
GO:0005737	cytoplasm	Sjp_0047670	Sjp_0047670		0.471026	0.615105	1.02906
GO:0005737	cytoplasm	Sjp_0049470	Sjp_0049470		0.471026	0.615105	1.02906
GO:0005737	cytoplasm	Sjp_0049630	Sjp_0049630		0.471026	0.615105	1.02906
GO:0005737	cytoplasm	Sjp_0013990	Sjp_0013990		0.471026	0.615105	1.02906
GO:0005737	cytoplasm	Sjp_0061050	Sjp_0061050		0.471026	0.615105	1.02906
GO:0005737	cytoplasm	Sjp_0031430	Sjp_0031430		0.471026	0.615105	1.02906
GO:0005737	cytoplasm	Sjp_0132970	Sjp_0132970		0.471026	0.615105	1.02906
GO:0000922	spindle pole	Sjp_0046120	Sjp_0046120		0.484048	0.624759	1.53699
GO:0016328	lateral plasma membrane	Sjp_0049730	Sjp_0049730		0.498128	0.635543	1.47551
GO:0005768	endosome	Sjp_0035300	Sjp_0035300		0.550746	0.694692	1.27199
GO:0019898	extrinsic component of membrane	Sjp_0089920	Sjp_0089920		0.563024	0.702198	1.22959
GO:0055120	striated muscle dense body	Sjp_0061050	Sjp_0061050		0.602139	0.742638	0.996966
GO:0055120	striated muscle dense body	Sjp_0132970	Sjp_0132970		0.602139	0.742638	0.996966
GO:0005938	cell cortex	Sjp_0054180	Sjp_0054180		0.616815	0.747564	0.97073
GO:0005938	cell cortex	Sjp_0046120	Sjp_0046120		0.616815	0.747564	0.97073
GO:0005681	spliceosomal complex	Sjp_0013210	Sjp_0013210		0.619603	0.747564	1.05394
GO:0005622	intracellular	Sjp_0027360	Sjp_0027360		0.665865	0.781581	0.895334
GO:0005622	intracellular	Sjp_0021280	Sjp_0021280		0.665865	0.781581	0.895334
GO:0005622	intracellular	Sjp_0129610	Sjp_0129610		0.665865	0.781581	0.895334
GO:0005622	intracellular	Sjp_0077480	Sjp_0077480		0.665865	0.781581	0.895334
GO:0005622	intracellular	Sjp_0074090	Sjp_0074090		0.665865	0.781581	0.895334
GO:0016324	apical plasma membrane	Sjp_0054180	Sjp_0054180		0.668921	0.781581	0.922194
GO:0005819	spindle	Sjp_0046120	Sjp_0046120		0.668921	0.781581	0.922194
GO:0005929	cilium	Sjp_0009170	Sjp_0009170		0.695416	0.799811	0.857855
GO:0005789	endoplasmic reticulum membrane	Sjp_0060870	Sjp_0060870		0.702274	0.799811	0.828938
GO:0005789	endoplasmic reticulum membrane	Sjp_0107170	Sjp_0107170		0.702274	0.799811	0.828938
GO:0016021	integral component of membrane	Sjp_0122750	Sjp_0122750		0.706139	0.799811	0.923243
GO:0016021	integral component of membrane	Sjp_0006650	Sjp_0006650		0.706139	0.799811	0.923243
GO:0016021	integral component of membrane	Sjp_0036440	Sjp_0036440		0.706139	0.799811	0.923243
GO:0016021	integral component of membrane	Sjp_0033000	Sjp_0033000		0.706139	0.799811	0.923243
GO:0016021	integral component of membrane	Sjp_0037780	Sjp_0037780		0.706139	0.799811	0.923243
GO:0016021	integral component of membrane	Sjp_0039600	Sjp_0039600		0.706139	0.799811	0.923243
GO:0016021	integral component of membrane	Sjp_0088520	Sjp_0088520		0.706139	0.799811	0.923243
GO:0016021	integral component of membrane	Sjp_0055300	Sjp_0055300		0.706139	0.799811	0.923243
GO:0016021	integral component of membrane	Sjp_0100160	Sjp_0100160		0.706139	0.799811	0.923243
GO:0016021	integral component of membrane	Sjp_0093880	Sjp_0093880		0.706139	0.799811	0.923243
GO:0016021	integral component of membrane	Sjp_0060870	Sjp_0060870		0.706139	0.799811	0.923243
GO:0016021	integral component of membrane	Sjp_0082650	Sjp_0082650		0.706139	0.799811	0.923243
GO:0016021	integral component of membrane	Sjp_0018470	Sjp_0018470		0.706139	0.799811	0.923243
GO:0016021	integral component of membrane	Sjp_0059420	Sjp_0059420		0.706139	0.799811	0.923243
GO:0016021	integral component of membrane	Sjp_0050540	Sjp_0050540		0.706139	0.799811	0.923243
GO:0016021	integral component of membrane	Sjp_0016460	Sjp_0016460		0.706139	0.799811	0.923243
GO:0016021	integral component of membrane	Sjp_0016380	Sjp_0016380		0.706139	0.799811	0.923243
GO:0016021	integral component of membrane	Sjp_0083100	Sjp_0083100		0.706139	0.799811	0.923243
GO:0016021	integral component of membrane	Sjp_0010110	Sjp_0010110		0.706139	0.799811	0.923243
GO:0016021	integral component of membrane	Sjp_0006370	Sjp_0006370		0.706139	0.799811	0.923243
GO:0016021	integral component of membrane	Sjp_0045400	Sjp_0045400		0.706139	0.799811	0.923243
GO:0016021	integral component of membrane	Sjp_0046400	Sjp_0046400		0.706139	0.799811	0.923243
GO:0005739	mitochondrion	Sjp_0055140	Sjp_0055140		0.714467	0.801069	0.846049
GO:0005739	mitochondrion	Sjp_0013210	Sjp_0013210		0.714467	0.801069	0.846049
GO:0005739	mitochondrion	Sjp_0021280	Sjp_0021280		0.714467	0.801069	0.846049
GO:0005739	mitochondrion	Sjp_0030640	Sjp_0030640		0.714467	0.801069	0.846049
GO:0005739	mitochondrion	Sjp_0016380	Sjp_0016380		0.714467	0.801069	0.846049
GO:0005813	centrosome	Sjp_0013030	Sjp_0013030		0.742269	0.821632	0.752811
GO:0016020	membrane	Sjp_0036440	Sjp_0036440		0.747612	0.821632	0.908006
GO:0016020	membrane	Sjp_0009170	Sjp_0009170		0.747612	0.821632	0.908006
GO:0016020	membrane	Sjp_0033000	Sjp_0033000		0.747612	0.821632	0.908006
GO:0016020	membrane	Sjp_0037780	Sjp_0037780		0.747612	0.821632	0.908006
GO:0016020	membrane	Sjp_0085990	Sjp_0085990		0.747612	0.821632	0.908006
GO:0016020	membrane	Sjp_0088520	Sjp_0088520		0.747612	0.821632	0.908006
GO:0016020	membrane	Sjp_0055300	Sjp_0055300		0.747612	0.821632	0.908006
GO:0016020	membrane	Sjp_0033440	Sjp_0033440		0.747612	0.821632	0.908006
GO:0016020	membrane	Sjp_0100160	Sjp_0100160		0.747612	0.821632	0.908006
GO:0016020	membrane	Sjp_0093880	Sjp_0093880		0.747612	0.821632	0.908006
GO:0016020	membrane	Sjp_0054180	Sjp_0054180		0.747612	0.821632	0.908006
GO:0016020	membrane	Sjp_0060870	Sjp_0060870		0.747612	0.821632	0.908006
GO:0016020	membrane	Sjp_0082650	Sjp_0082650		0.747612	0.821632	0.908006
GO:0016020	membrane	Sjp_0107170	Sjp_0107170		0.747612	0.821632	0.908006
GO:0016020	membrane	Sjp_0050540	Sjp_0050540		0.747612	0.821632	0.908006
GO:0016020	membrane	Sjp_0016460	Sjp_0016460		0.747612	0.821632	0.908006
GO:0016020	membrane	Sjp_0016380	Sjp_0016380		0.747612	0.821632	0.908006
GO:0016020	membrane	Sjp_0083100	Sjp_0083100		0.747612	0.821632	0.908006
GO:0016020	membrane	Sjp_0010110	Sjp_0010110		0.747612	0.821632	0.908006
GO:0016020	membrane	Sjp_0006370	Sjp_0006370		0.747612	0.821632	0.908006
GO:0016020	membrane	Sjp_0080950	Sjp_0080950		0.747612	0.821632	0.908006
GO:0016020	membrane	Sjp_0045400	Sjp_0045400		0.747612	0.821632	0.908006
GO:0016020	membrane	Sjp_0048320	Sjp_0048320		0.747612	0.821632	0.908006
GO:0016020	membrane	Sjp_0132970	Sjp_0132970		0.747612	0.821632	0.908006
GO:0031513	nonmotile primary cilium	Sjp_0009170	Sjp_0009170		0.762945	0.822203	0.70938
GO:0042995	cell projection	Sjp_0009170	Sjp_0009170		0.762945	0.822203	0.70938
GO:0005783	endoplasmic reticulum	Sjp_0033440	Sjp_0033440		0.773753	0.825832	0.747725
GO:0005783	endoplasmic reticulum	Sjp_0060870	Sjp_0060870		0.773753	0.825832	0.747725
GO:0005783	endoplasmic reticulum	Sjp_0107170	Sjp_0107170		0.773753	0.825832	0.747725
GO:0045202	synapse	Sjp_0134640	Sjp_0134640		0.785334	0.83021	0.702624
GO:0045202	synapse	Sjp_0031430	Sjp_0031430		0.785334	0.83021	0.702624
GO:0005794	Golgi apparatus	Sjp_0036440	Sjp_0036440		0.798458	0.833923	0.683107
GO:0005794	Golgi apparatus	Sjp_0030300	Sjp_0030300		0.798458	0.833923	0.683107
GO:0005829	cytosol	Sjp_0054180	Sjp_0054180		0.803872	0.833923	0.70938
GO:0005829	cytosol	Sjp_0100020	Sjp_0100020		0.803872	0.833923	0.70938
GO:0005829	cytosol	Sjp_0047670	Sjp_0047670		0.803872	0.833923	0.70938
GO:0030425	dendrite	Sjp_0103940	Sjp_0103940		0.820705	0.843502	0.594964
GO:0030424	axon	Sjp_0103940	Sjp_0103940		0.833714	0.849011	0.670686
GO:0030424	axon	Sjp_0050540	Sjp_0050540		0.833714	0.849011	0.670686
GO:0030424	axon	Sjp_0006370	Sjp_0006370		0.833714	0.849011	0.670686
GO:0000139	Golgi membrane	Sjp_0036440	Sjp_0036440		0.844117	0.851791	0.550564
GO:0043025	neuronal cell body	Sjp_0035300	Sjp_0035300		0.900044	0.900044	0.526968
GO:0043025	neuronal cell body	Sjp_0046400	Sjp_0046400		0.900044	0.900044	0.526968

## Sheet: AllGene2GO
QueryID	QuerySymbol	Description	E-Value	SubjectSymbol	Description	GOID	GOTerm	P-Value	Enrichment
Sjp_0008230	Sjp_0008230		2e-79	ntl-3	Protein NTL-3	GO:0005634	nucleus	0.138194	1.20118
Sjp_0122750	Sjp_0122750		7e-31	pgp-4	Protein PGP-4	GO:0016021	integral component of membrane	0.706139	0.923243
Sjp_0006650	Sjp_0006650		2e-40	M03B6.2	Protein M03B6.2	GO:0016021	integral component of membrane	0.706139	0.923243
Sjp_0071620	Sjp_0071620		1e-136	cgp-1	Protein CGP-1	GO:0005575	cellular_component	0.470114	1.27199
Sjp_0064400	Sjp_0064400		4e-66	CELE_Y69A2AR.18	Protein Y69A2AR.18	GO:0045261	proton-transporting ATP synthase complex, catalytic core F(1)	0.104148	9.22194
Sjp_0036440	Sjp_0036440		1e-48	sel-9	Protein SEL-9	GO:0000139	Golgi membrane	0.844117	0.550564
Sjp_0036440	Sjp_0036440		1e-48	sel-9	Protein SEL-9	GO:0005794	Golgi apparatus	0.798458	0.683107
Sjp_0036440	Sjp_0036440		1e-48	sel-9	Protein SEL-9	GO:0030659	cytoplasmic vesicle membrane	0.128461	7.37755
Sjp_0036440	Sjp_0036440		1e-48	sel-9	Protein SEL-9	GO:0012507	ER to Golgi transport vesicle membrane	0.0183117	9.22194
Sjp_0036440	Sjp_0036440		1e-48	sel-9	Protein SEL-9	GO:0016020	membrane	0.747612	0.908006
Sjp_0036440	Sjp_0036440		1e-48	sel-9	Protein SEL-9	GO:0016021	integral component of membrane	0.706139	0.923243
Sjp_0036440	Sjp_0036440		1e-48	sel-9	Protein SEL-9	GO:0031410	cytoplasmic vesicle	0.433306	1.36621
Sjp_0036440	Sjp_0036440		1e-48	sel-9	Protein SEL-9	GO:0030663	COPI-coated vesicle membrane	0.197549	4.61097
Sjp_0034270	Sjp_0034270		5e-80	Y55F3AM.3	Protein Y55F3AM.3	GO:0005634	nucleus	0.138194	1.20118
Sjp_0044200	Sjp_0044200		1e-82	smk-1	Protein SMK-1	GO:0005634	nucleus	0.138194	1.20118
Sjp_0089920	Sjp_0089920		9e-46	C26H9A.2	Protein C26H9A.2	GO:0012505	endomembrane system	0.469576	1.60382
Sjp_0089920	Sjp_0089920		9e-46	C26H9A.2	Protein C26H9A.2	GO:0019898	extrinsic component of membrane	0.563024	1.22959
Sjp_0013030	Sjp_0013030		5e-28	tag-241	Protein TAG-241	GO:0005813	centrosome	0.742269	0.752811
Sjp_0013030	Sjp_0013030		5e-28	tag-241	Protein TAG-241	GO:0005814	centriole	0.0791643	12.2959
Sjp_0084110	Sjp_0084110		3e-88	eif-3.C	Protein EIF-3.C	GO:0033290	eukaryotic 48S preinitiation complex	0.300849	2.83752
Sjp_0084110	Sjp_0084110		3e-88	eif-3.C	Protein EIF-3.C	GO:0005852	eukaryotic translation initiation factor 3 complex	0.300849	2.83752
Sjp_0084110	Sjp_0084110		3e-88	eif-3.C	Protein EIF-3.C	GO:0005737	cytoplasm	0.471026	1.02906
Sjp_0084110	Sjp_0084110		3e-88	eif-3.C	Protein EIF-3.C	GO:0016282	eukaryotic 43S preinitiation complex	0.300849	2.83752
Sjp_0114920	Sjp_0114920		4e-11	vhp-1	Protein VHP-1	GO:0005634	nucleus	0.138194	1.20118
Sjp_0114920	Sjp_0114920		4e-11	vhp-1	Protein VHP-1	GO:0005737	cytoplasm	0.471026	1.02906
Sjp_0081110	Sjp_0081110		1e-90	T23F11.1	Protein T23F11.1	GO:0048786	presynaptic active zone	0.407562	1.94146
Sjp_0060710	Sjp_0060710		6e-16	toe-1	Protein TOE-1	GO:0032040	small-subunit processome	0.407562	1.94146
Sjp_0060710	Sjp_0060710		6e-16	toe-1	Protein TOE-1	GO:0005730	nucleolus	0.28741	1.60382
Sjp_0060710	Sjp_0060710		6e-16	toe-1	Protein TOE-1	GO:0005634	nucleus	0.138194	1.20118
Sjp_0060710	Sjp_0060710		6e-16	toe-1	Protein TOE-1	GO:0030529	ribonucleoprotein complex	0.2098	1.5764
Sjp_0060710	Sjp_0060710		6e-16	toe-1	Protein TOE-1	GO:0034455	t-UTP complex	0.0534909	18.4439
Sjp_0060710	Sjp_0060710		6e-16	toe-1	Protein TOE-1	GO:0030686	90S preribosome	0.0101635	12.2959
Sjp_0072740	Sjp_0072740		2e-15	rab-11.1	Protein RAB-11.1	GO:0060473	cortical granule	0.175144	5.26968
Sjp_0072740	Sjp_0072740		2e-15	rab-11.1	Protein RAB-11.1	GO:0055037	recycling endosome	0.33838	2.45918
Sjp_0009170	Sjp_0009170		3e-176	che-3	Protein CHE-3	GO:0042995	cell projection	0.762945	0.70938
Sjp_0009170	Sjp_0009170		3e-176	che-3	Protein CHE-3	GO:0005874	microtubule	0.298718	1.44658
Sjp_0009170	Sjp_0009170		3e-176	che-3	Protein CHE-3	GO:0005929	cilium	0.695416	0.857855
Sjp_0009170	Sjp_0009170		3e-176	che-3	Protein CHE-3	GO:0030286	dynein complex	0.356015	1.60382
Sjp_0009170	Sjp_0009170		3e-176	che-3	Protein CHE-3	GO:0060170	ciliary membrane	0.319871	2.63484
Sjp_0009170	Sjp_0009170		3e-176	che-3	Protein CHE-3	GO:0031513	nonmotile primary cilium	0.762945	0.70938
Sjp_0009170	Sjp_0009170		3e-176	che-3	Protein CHE-3	GO:0005886	plasma membrane	0.079208	1.5272
Sjp_0009170	Sjp_0009170		3e-176	che-3	Protein CHE-3	GO:0005856	cytoskeleton	0.161636	1.55551
Sjp_0009170	Sjp_0009170		3e-176	che-3	Protein CHE-3	GO:0005737	cytoplasm	0.471026	1.02906
Sjp_0009170	Sjp_0009170		3e-176	che-3	Protein CHE-3	GO:0016020	membrane	0.747612	0.908006
Sjp_0033000	Sjp_0033000		6e-40	dpf-1	Protein DPF-1	GO:0016020	membrane	0.747612	0.908006
Sjp_0033000	Sjp_0033000		6e-40	dpf-1	Protein DPF-1	GO:0016021	integral component of membrane	0.706139	0.923243
Sjp_0033000	Sjp_0033000		6e-40	dpf-1	Protein DPF-1	GO:0005886	plasma membrane	0.079208	1.5272
Sjp_0037780	Sjp_0037780		2e-68	bli-4	Protein BLI-4	GO:0005634	nucleus	0.138194	1.20118
Sjp_0037780	Sjp_0037780		2e-68	bli-4	Protein BLI-4	GO:0016020	membrane	0.747612	0.908006
Sjp_0037780	Sjp_0037780		2e-68	bli-4	Protein BLI-4	GO:0016021	integral component of membrane	0.706139	0.923243
Sjp_0039600	Sjp_0039600		2e-33	tyra-3	Protein TYRA-3	GO:0016021	integral component of membrane	0.706139	0.923243
Sjp_0085990	Sjp_0085990		2e-17	npp-10	Protein NPP-10	GO:0005643	nuclear pore	0.0759855	4.33974
Sjp_0085990	Sjp_0085990		2e-17	npp-10	Protein NPP-10	GO:0005635	nuclear envelope	0.0424375	3.01125
Sjp_0085990	Sjp_0085990		2e-17	npp-10	Protein NPP-10	GO:0005634	nucleus	0.138194	1.20118
Sjp_0085990	Sjp_0085990		2e-17	npp-10	Protein NPP-10	GO:0031965	nuclear membrane	0.356391	2.30548
Sjp_0085990	Sjp_0085990		2e-17	npp-10	Protein NPP-10	GO:0005737	cytoplasm	0.471026	1.02906
Sjp_0085990	Sjp_0085990		2e-17	npp-10	Protein NPP-10	GO:0016020	membrane	0.747612	0.908006
Sjp_0085990	Sjp_0085990		2e-17	npp-10	Protein NPP-10	GO:0043186	P granule	0.184802	2.54398
Sjp_0066350	Sjp_0066350		4e-21	pop-1	Protein POP-1	GO:0005667	transcription factor complex	0.0467207	5.67504
Sjp_0066350	Sjp_0066350		4e-21	pop-1	Protein POP-1	GO:0005634	nucleus	0.138194	1.20118
Sjp_0066350	Sjp_0066350		4e-21	pop-1	Protein POP-1	GO:0005737	cytoplasm	0.471026	1.02906
Sjp_0088520	Sjp_0088520		2e-64	mgl-1	Protein MGL-1	GO:0042734	presynaptic membrane	0.356391	2.30548
Sjp_0088520	Sjp_0088520		2e-64	mgl-1	Protein MGL-1	GO:0005886	plasma membrane	0.079208	1.5272
Sjp_0088520	Sjp_0088520		2e-64	mgl-1	Protein MGL-1	GO:0005887	integral component of plasma membrane	0.421776	1.27199
Sjp_0088520	Sjp_0088520		2e-64	mgl-1	Protein MGL-1	GO:0016020	membrane	0.747612	0.908006
Sjp_0088520	Sjp_0088520		2e-64	mgl-1	Protein MGL-1	GO:0016021	integral component of membrane	0.706139	0.923243
Sjp_0025240	Sjp_0025240		1e-77	gck-2	Protein GCK-2	GO:0005737	cytoplasm	0.471026	1.02906
Sjp_0055300	Sjp_0055300		1e-11	egl-2	Protein EGL-2	GO:0005887	integral component of plasma membrane	0.421776	1.27199
Sjp_0055300	Sjp_0055300		1e-11	egl-2	Protein EGL-2	GO:0016020	membrane	0.747612	0.908006
Sjp_0055300	Sjp_0055300		1e-11	egl-2	Protein EGL-2	GO:0016021	integral component of membrane	0.706139	0.923243
Sjp_0033440	Sjp_0033440		1e-137	let-268	Protein LET-268	GO:0005783	endoplasmic reticulum	0.773753	0.747725
Sjp_0033440	Sjp_0033440		1e-137	let-268	Protein LET-268	GO:0030867	rough endoplasmic reticulum membrane	0.0534909	18.4439
Sjp_0033440	Sjp_0033440		1e-137	let-268	Protein LET-268	GO:0016020	membrane	0.747612	0.908006
Sjp_0100160	Sjp_0100160		3e-43	T06D8.5	Protein T06D8.5	GO:0016020	membrane	0.747612	0.908006
Sjp_0100160	Sjp_0100160		3e-43	T06D8.5	Protein T06D8.5	GO:0016021	integral component of membrane	0.706139	0.923243
Sjp_0093880	Sjp_0093880		4e-30	cgt-2	Protein CGT-2	GO:0016020	membrane	0.747612	0.908006
Sjp_0093880	Sjp_0093880		4e-30	cgt-2	Protein CGT-2	GO:0016021	integral component of membrane	0.706139	0.923243
Sjp_0064530	Sjp_0064530		3e-133	gpb-1	Protein GPB-1	GO:0005834	heterotrimeric G-protein complex	0.454703	1.67672
Sjp_0069840	Sjp_0069840		2e-11	rcn-1	Protein RCN-1	GO:0005634	nucleus	0.138194	1.20118
Sjp_0069840	Sjp_0069840		2e-11	rcn-1	Protein RCN-1	GO:0005737	cytoplasm	0.471026	1.02906
Sjp_0009580	Sjp_0009580		5e-26	ceh-1	Protein CEH-1	GO:0005634	nucleus	0.138194	1.20118
Sjp_0030300	Sjp_0030300		4e-74	mon-2	Protein MON-2	GO:0005802	trans-Golgi network	0.127495	3.20763
Sjp_0030300	Sjp_0030300		4e-74	mon-2	Protein MON-2	GO:0005794	Golgi apparatus	0.798458	0.683107
Sjp_0054180	Sjp_0054180		4e-137	pkc-3	Protein PKC-3	GO:0005829	cytosol	0.803872	0.70938
Sjp_0054180	Sjp_0054180		4e-137	pkc-3	Protein PKC-3	GO:0030864	cortical actin cytoskeleton	0.0534909	18.4439
Sjp_0054180	Sjp_0054180		4e-137	pkc-3	Protein PKC-3	GO:0005886	plasma membrane	0.079208	1.5272
Sjp_0054180	Sjp_0054180		4e-137	pkc-3	Protein PKC-3	GO:0005856	cytoskeleton	0.161636	1.55551
Sjp_0054180	Sjp_0054180		4e-137	pkc-3	Protein PKC-3	GO:0005737	cytoplasm	0.471026	1.02906
Sjp_0054180	Sjp_0054180		4e-137	pkc-3	Protein PKC-3	GO:0005938	cell cortex	0.616815	0.97073
Sjp_0054180	Sjp_0054180		4e-137	pkc-3	Protein PKC-3	GO:0016020	membrane	0.747612	0.908006
Sjp_0054180	Sjp_0054180		4e-137	pkc-3	Protein PKC-3	GO:0016324	apical plasma membrane	0.668921	0.922194
Sjp_0134640	Sjp_0134640		1e-100	unc-116	Protein UNC-116	GO:0005871	kinesin complex	0.136732	3.07398
Sjp_0134640	Sjp_0134640		1e-100	unc-116	Protein UNC-116	GO:0045202	synapse	0.785334	0.702624
Sjp_0134640	Sjp_0134640		1e-100	unc-116	Protein UNC-116	GO:0043005	neuron projection	0.175757	1.82162
Sjp_0134640	Sjp_0134640		1e-100	unc-116	Protein UNC-116	GO:0005874	microtubule	0.298718	1.44658
Sjp_0134640	Sjp_0134640		1e-100	unc-116	Protein UNC-116	GO:0016938	kinesin I complex	0.00214418	24.5918
Sjp_0134640	Sjp_0134640		1e-100	unc-116	Protein UNC-116	GO:0005635	nuclear envelope	0.0424375	3.01125
Sjp_0134640	Sjp_0134640		1e-100	unc-116	Protein UNC-116	GO:0005856	cytoskeleton	0.161636	1.55551
Sjp_0134640	Sjp_0134640		1e-100	unc-116	Protein UNC-116	GO:0005737	cytoplasm	0.471026	1.02906
Sjp_0060870	Sjp_0060870		2e-14	F13H10.4	Protein F13H10.4	GO:0005789	endoplasmic reticulum membrane	0.702274	0.828938
Sjp_0060870	Sjp_0060870		2e-14	F13H10.4	Protein F13H10.4	GO:0016020	membrane	0.747612	0.908006
Sjp_0060870	Sjp_0060870		2e-14	F13H10.4	Protein F13H10.4	GO:0016021	integral component of membrane	0.706139	0.923243
Sjp_0060870	Sjp_0060870		2e-14	F13H10.4	Protein F13H10.4	GO:0005783	endoplasmic reticulum	0.773753	0.747725
Sjp_0082650	Sjp_0082650		1e-13	ser-2	Protein SER-2	GO:0005887	integral component of plasma membrane	0.421776	1.27199
Sjp_0082650	Sjp_0082650		1e-13	ser-2	Protein SER-2	GO:0016020	membrane	0.747612	0.908006
Sjp_0082650	Sjp_0082650		1e-13	ser-2	Protein SER-2	GO:0016021	integral component of membrane	0.706139	0.923243
Sjp_0082650	Sjp_0082650		1e-13	ser-2	Protein SER-2	GO:0005886	plasma membrane	0.079208	1.5272
Sjp_0097630	Sjp_0097630		1e-16	blmp-1	Protein BLMP-1	GO:0005634	nucleus	0.138194	1.20118
Sjp_0097630	Sjp_0097630		1e-16	blmp-1	Protein BLMP-1	GO:0005737	cytoplasm	0.471026	1.02906
Sjp_0018470	Sjp_0018470		4e-12	B0511.12	Protein B0511.12	GO:0016021	integral component of membrane	0.706139	0.923243
Sjp_0049730	Sjp_0049730		0	unc-44	Protein UNC-44	GO:0016328	lateral plasma membrane	0.498128	1.47551
Sjp_0132650	Sjp_0132650		2e-62	cpl-1	Protein CPL-1	GO:0042718	yolk granule	0.219351	4.09864
Sjp_0132650	Sjp_0132650		2e-62	cpl-1	Protein CPL-1	GO:0031983	vesicle lumen	0.219351	4.09864
Sjp_0026390	Sjp_0026390		3e-16	nol-9	Protein NOL-9	GO:0005634	nucleus	0.138194	1.20118
Sjp_0026390	Sjp_0026390		3e-16	nol-9	Protein NOL-9	GO:0005730	nucleolus	0.28741	1.60382
Sjp_0055140	Sjp_0055140		1e-120	pdha-1	Protein PDHA-1	GO:0005759	mitochondrial matrix	0.165252	2.73243
Sjp_0055140	Sjp_0055140		1e-120	pdha-1	Protein PDHA-1	GO:0043231	intracellular membrane-bounded organelle	0.261211	3.35343
Sjp_0055140	Sjp_0055140		1e-120	pdha-1	Protein PDHA-1	GO:0005739	mitochondrion	0.714467	0.846049
Sjp_0016940	Sjp_0016940		0	rha-1	Protein RHA-1	GO:0030529	ribonucleoprotein complex	0.2098	1.5764
Sjp_0016940	Sjp_0016940		0	rha-1	Protein RHA-1	GO:0005634	nucleus	0.138194	1.20118
Sjp_0016940	Sjp_0016940		0	rha-1	Protein RHA-1	GO:0005737	cytoplasm	0.471026	1.02906
Sjp_0083200	Sjp_0083200		7e-15	CELE_B0513.2	Protein B0513.2	GO:0000347	THO complex	0.175144	5.26968
Sjp_0083200	Sjp_0083200		7e-15	CELE_B0513.2	Protein B0513.2	GO:0000445	THO complex part of transcription export complex	0.0271093	36.8878
Sjp_0035720	Sjp_0035720		2e-136	cct-8	Protein CCT-8	GO:0005737	cytoplasm	0.471026	1.02906
Sjp_0058500	Sjp_0058500		3e-24	tag-296	Protein TAG-296	GO:0005737	cytoplasm	0.471026	1.02906
Sjp_0013210	Sjp_0013210		0	F56D2.6	Protein F56D2.6	GO:0005681	spliceosomal complex	0.619603	1.05394
Sjp_0013210	Sjp_0013210		0	F56D2.6	Protein F56D2.6	GO:0005634	nucleus	0.138194	1.20118
Sjp_0013210	Sjp_0013210		0	F56D2.6	Protein F56D2.6	GO:0005737	cytoplasm	0.471026	1.02906
Sjp_0013210	Sjp_0013210		0	F56D2.6	Protein F56D2.6	GO:0005739	mitochondrion	0.714467	0.846049
Sjp_0013210	Sjp_0013210		0	F56D2.6	Protein F56D2.6	GO:0030686	90S preribosome	0.0101635	12.2959
Sjp_0049610	Sjp_0049610		3e-46	grp-1	Protein GRP-1	GO:0005634	nucleus	0.138194	1.20118
Sjp_0049610	Sjp_0049610		3e-46	grp-1	Protein GRP-1	GO:0005802	trans-Golgi network	0.127495	3.20763
Sjp_0049610	Sjp_0049610		3e-46	grp-1	Protein GRP-1	GO:0030496	midbody	0.0535643	5.26968
Sjp_0049610	Sjp_0049610		3e-46	grp-1	Protein GRP-1	GO:0005886	plasma membrane	0.079208	1.5272
Sjp_0035300	Sjp_0035300		2e-12	usp-46	Protein USP-46	GO:0043025	neuronal cell body	0.900044	0.526968
Sjp_0035300	Sjp_0035300		2e-12	usp-46	Protein USP-46	GO:0043204	perikaryon	0.390969	2.04932
Sjp_0035300	Sjp_0035300		2e-12	usp-46	Protein USP-46	GO:0005768	endosome	0.550746	1.27199
Sjp_0035300	Sjp_0035300		2e-12	usp-46	Protein USP-46	GO:0005737	cytoplasm	0.471026	1.02906
Sjp_0035300	Sjp_0035300		2e-12	usp-46	Protein USP-46	GO:0044297	cell body	0.197549	4.61097
Sjp_0058370	Sjp_0058370		5e-172	nsf-1	Protein NSF-1	GO:0005737	cytoplasm	0.471026	1.02906
Sjp_0027360	Sjp_0027360		6e-33	mek-2	Protein MEK-2	GO:0005622	intracellular	0.665865	0.895334
Sjp_0059420	Sjp_0059420		4e-50	vnut-1	Protein VNUT-1	GO:0016021	integral component of membrane	0.706139	0.923243
Sjp_0021280	Sjp_0021280		7e-34	tsfm-1	Protein TSFM-1	GO:0005739	mitochondrion	0.714467	0.846049
Sjp_0021280	Sjp_0021280		7e-34	tsfm-1	Protein TSFM-1	GO:0005622	intracellular	0.665865	0.895334
Sjp_0129610	Sjp_0129610		4e-13	rpl-38	Protein RPL-38	GO:0030529	ribonucleoprotein complex	0.2098	1.5764
Sjp_0129610	Sjp_0129610		4e-13	rpl-38	Protein RPL-38	GO:0005840	ribosome	0.292553	1.4609
Sjp_0129610	Sjp_0129610		4e-13	rpl-38	Protein RPL-38	GO:0005622	intracellular	0.665865	0.895334
Sjp_0030640	Sjp_0030640		1e-33	C34C12.8	Protein C34C12.8	GO:0005759	mitochondrial matrix	0.165252	2.73243
Sjp_0030640	Sjp_0030640		1e-33	C34C12.8	Protein C34C12.8	GO:0005739	mitochondrion	0.714467	0.846049
Sjp_0046120	Sjp_0046120		0	dhc-1	Protein DHC-1	GO:0005874	microtubule	0.298718	1.44658
Sjp_0046120	Sjp_0046120		0	dhc-1	Protein DHC-1	GO:0030286	dynein complex	0.356015	1.60382
Sjp_0046120	Sjp_0046120		0	dhc-1	Protein DHC-1	GO:0000922	spindle pole	0.484048	1.53699
Sjp_0046120	Sjp_0046120		0	dhc-1	Protein DHC-1	GO:0005635	nuclear envelope	0.0424375	3.01125
Sjp_0046120	Sjp_0046120		0	dhc-1	Protein DHC-1	GO:0005856	cytoskeleton	0.161636	1.55551
Sjp_0046120	Sjp_0046120		0	dhc-1	Protein DHC-1	GO:0005737	cytoplasm	0.471026	1.02906
Sjp_0046120	Sjp_0046120		0	dhc-1	Protein DHC-1	GO:0005938	cell cortex	0.616815	0.97073
Sjp_0046120	Sjp_0046120		0	dhc-1	Protein DHC-1	GO:0005819	spindle	0.668921	0.922194
Sjp_0028600	Sjp_0028600		7e-12	ada-2	Protein ADA-2	GO:0005634	nucleus	0.138194	1.20118
Sjp_0107170	Sjp_0107170		3e-12	npp-20	Protein NPP-20	GO:0005783	endoplasmic reticulum	0.773753	0.747725
Sjp_0107170	Sjp_0107170		3e-12	npp-20	Protein NPP-20	GO:0005643	nuclear pore	0.0759855	4.33974
Sjp_0107170	Sjp_0107170		3e-12	npp-20	Protein NPP-20	GO:0005789	endoplasmic reticulum membrane	0.702274	0.828938
Sjp_0107170	Sjp_0107170		3e-12	npp-20	Protein NPP-20	GO:0005634	nucleus	0.138194	1.20118
Sjp_0107170	Sjp_0107170		3e-12	npp-20	Protein NPP-20	GO:0012507	ER to Golgi transport vesicle membrane	0.0183117	9.22194
Sjp_0107170	Sjp_0107170		3e-12	npp-20	Protein NPP-20	GO:0016020	membrane	0.747612	0.908006
Sjp_0107170	Sjp_0107170		3e-12	npp-20	Protein NPP-20	GO:0031410	cytoplasmic vesicle	0.433306	1.36621
Sjp_0051430	Sjp_0051430		1e-71	CELE_Y61A9LA.10	Protein Y61A9LA.10	GO:0005634	nucleus	0.138194	1.20118
Sjp_0010490	Sjp_0010490		1e-56	let-502	Protein LET-502	GO:0032154	cleavage furrow	0.146114	2.95102
Sjp_0010490	Sjp_0010490		1e-56	let-502	Protein LET-502	GO:0043292	contractile fiber	0.219351	4.09864
Sjp_0010490	Sjp_0010490		1e-56	let-502	Protein LET-502	GO:0005634	nucleus	0.138194	1.20118
Sjp_0010490	Sjp_0010490		1e-56	let-502	Protein LET-502	GO:0005856	cytoskeleton	0.161636	1.55551
Sjp_0010490	Sjp_0010490		1e-56	let-502	Protein LET-502	GO:0005737	cytoplasm	0.471026	1.02906
Sjp_0010490	Sjp_0010490		1e-56	let-502	Protein LET-502	GO:0005913	cell-cell adherens junction	0.0535643	5.26968
Sjp_0100020	Sjp_0100020		3e-146	tsn-1	Protein TSN-1	GO:0005634	nucleus	0.138194	1.20118
Sjp_0100020	Sjp_0100020		3e-146	tsn-1	Protein TSN-1	GO:0005829	cytosol	0.803872	0.70938
Sjp_0100020	Sjp_0100020		3e-146	tsn-1	Protein TSN-1	GO:0016442	RISC complex	0.104148	9.22194
Sjp_0066500	Sjp_0066500		2e-30	rps-20	Protein RPS-20	GO:0022627	cytosolic small ribosomal subunit	0.092295	3.88292
Sjp_0066500	Sjp_0066500		2e-30	rps-20	Protein RPS-20	GO:0015935	small ribosomal subunit	0.0535643	5.26968
Sjp_0066500	Sjp_0066500		2e-30	rps-20	Protein RPS-20	GO:0005840	ribosome	0.292553	1.4609
Sjp_0103940	Sjp_0103940		3e-17	bra-1	Protein BRA-1	GO:0030425	dendrite	0.820705	0.594964
Sjp_0103940	Sjp_0103940		3e-17	bra-1	Protein BRA-1	GO:0030424	axon	0.833714	0.670686
Sjp_0077560	Sjp_0077560		6e-40	vps-41	Protein VPS-41	GO:0033263	CORVET complex	0.0271093	36.8878
Sjp_0077560	Sjp_0077560		6e-40	vps-41	Protein VPS-41	GO:0005770	late endosome	0.175144	5.26968
Sjp_0077560	Sjp_0077560		6e-40	vps-41	Protein VPS-41	GO:0005773	vacuole	0.175144	5.26968
Sjp_0077560	Sjp_0077560		6e-40	vps-41	Protein VPS-41	GO:0030897	HOPS complex	0.0791643	12.2959
Sjp_0077480	Sjp_0077480		4e-67	rps-23	Protein RPS-23	GO:0005840	ribosome	0.292553	1.4609
Sjp_0077480	Sjp_0077480		4e-67	rps-23	Protein RPS-23	GO:0005622	intracellular	0.665865	0.895334
Sjp_0077480	Sjp_0077480		4e-67	rps-23	Protein RPS-23	GO:0030529	ribonucleoprotein complex	0.2098	1.5764
Sjp_0077480	Sjp_0077480		4e-67	rps-23	Protein RPS-23	GO:0015935	small ribosomal subunit	0.0535643	5.26968
Sjp_0074090	Sjp_0074090		1e-55	rps-6	Protein RPS-6	GO:0022627	cytosolic small ribosomal subunit	0.092295	3.88292
Sjp_0074090	Sjp_0074090		1e-55	rps-6	Protein RPS-6	GO:0005840	ribosome	0.292553	1.4609
Sjp_0074090	Sjp_0074090		1e-55	rps-6	Protein RPS-6	GO:0005622	intracellular	0.665865	0.895334
Sjp_0074090	Sjp_0074090		1e-55	rps-6	Protein RPS-6	GO:0030529	ribonucleoprotein complex	0.2098	1.5764
Sjp_0021790	Sjp_0021790		3e-56	tbx-2	Protein TBX-2	GO:0005634	nucleus	0.138194	1.20118
Sjp_0021790	Sjp_0021790		3e-56	tbx-2	Protein TBX-2	GO:0005667	transcription factor complex	0.0467207	5.67504
Sjp_0021790	Sjp_0021790		3e-56	tbx-2	Protein TBX-2	GO:0005737	cytoplasm	0.471026	1.02906
Sjp_0035050	Sjp_0035050		2e-45	taf-1	Protein TAF-1	GO:0005634	nucleus	0.138194	1.20118
Sjp_0035050	Sjp_0035050		2e-45	taf-1	Protein TAF-1	GO:0005669	transcription factor TFIID complex	0.0534909	18.4439
Sjp_0050540	Sjp_0050540		1e-17	fmi-1	Protein FMI-1	GO:0016020	membrane	0.747612	0.908006
Sjp_0050540	Sjp_0050540		1e-17	fmi-1	Protein FMI-1	GO:0016021	integral component of membrane	0.706139	0.923243
Sjp_0050540	Sjp_0050540		1e-17	fmi-1	Protein FMI-1	GO:0005886	plasma membrane	0.079208	1.5272
Sjp_0050540	Sjp_0050540		1e-17	fmi-1	Protein FMI-1	GO:0030424	axon	0.833714	0.670686
Sjp_0047670	Sjp_0047670		4e-16	mars-1	Protein MARS-1	GO:0005737	cytoplasm	0.471026	1.02906
Sjp_0047670	Sjp_0047670		4e-16	mars-1	Protein MARS-1	GO:0005829	cytosol	0.803872	0.70938
Sjp_0022920	Sjp_0022920		7e-37	T24C4.5	Protein T24C4.5	GO:1990077	primosome complex	0.104148	9.22194
Sjp_0090100	Sjp_0090100		3e-65	Y48E1A.1	Protein Y48E1A.1	GO:0005634	nucleus	0.138194	1.20118
Sjp_0049470	Sjp_0049470		1e-67	laf-1	Protein LAF-1	GO:0005737	cytoplasm	0.471026	1.02906
Sjp_0049470	Sjp_0049470		1e-67	laf-1	Protein LAF-1	GO:0043186	P granule	0.184802	2.54398
Sjp_0016460	Sjp_0016460		0	eat-6	Protein EAT-6	GO:0005886	plasma membrane	0.079208	1.5272
Sjp_0016460	Sjp_0016460		0	eat-6	Protein EAT-6	GO:0016020	membrane	0.747612	0.908006
Sjp_0016460	Sjp_0016460		0	eat-6	Protein EAT-6	GO:0016021	integral component of membrane	0.706139	0.923243
Sjp_0049630	Sjp_0049630		4e-43	mel-11	Protein MEL-11	GO:0005737	cytoplasm	0.471026	1.02906
Sjp_0049630	Sjp_0049630		4e-43	mel-11	Protein MEL-11	GO:0005913	cell-cell adherens junction	0.0535643	5.26968
Sjp_0016380	Sjp_0016380		4e-55	tomm-40	Protein TOMM-40	GO:0046930	pore complex	0.0791643	12.2959
Sjp_0016380	Sjp_0016380		4e-55	tomm-40	Protein TOMM-40	GO:0005741	mitochondrial outer membrane	0.240566	3.68878
Sjp_0016380	Sjp_0016380		4e-55	tomm-40	Protein TOMM-40	GO:0031966	mitochondrial membrane	0.33838	2.45918
Sjp_0016380	Sjp_0016380		4e-55	tomm-40	Protein TOMM-40	GO:0005739	mitochondrion	0.714467	0.846049
Sjp_0016380	Sjp_0016380		4e-55	tomm-40	Protein TOMM-40	GO:0016020	membrane	0.747612	0.908006
Sjp_0016380	Sjp_0016380		4e-55	tomm-40	Protein TOMM-40	GO:0016021	integral component of membrane	0.706139	0.923243
Sjp_0074640	Sjp_0074640		3e-13	cids-1	Protein CIDS-1	GO:0005575	cellular_component	0.470114	1.27199
Sjp_0083100	Sjp_0083100		2e-38	F23F1.6	Protein F23F1.6	GO:0016020	membrane	0.747612	0.908006
Sjp_0083100	Sjp_0083100		2e-38	F23F1.6	Protein F23F1.6	GO:0016021	integral component of membrane	0.706139	0.923243
Sjp_0099640	Sjp_0099640		1e-37	F25B3.6	Protein F25B3.6	GO:0005634	nucleus	0.138194	1.20118
Sjp_0022650	Sjp_0022650		4e-29	nhr-25	Protein NHR-25	GO:0005634	nucleus	0.138194	1.20118
Sjp_0047380	Sjp_0047380		9e-14	pha-2	Protein PHA-2	GO:0005634	nucleus	0.138194	1.20118
Sjp_0010110	Sjp_0010110		6e-116	egl-19	Protein EGL-19	GO:0005891	voltage-gated calcium channel complex	0.356391	2.30548
Sjp_0010110	Sjp_0010110		6e-116	egl-19	Protein EGL-19	GO:0005886	plasma membrane	0.079208	1.5272
Sjp_0010110	Sjp_0010110		6e-116	egl-19	Protein EGL-19	GO:0016020	membrane	0.747612	0.908006
Sjp_0010110	Sjp_0010110		6e-116	egl-19	Protein EGL-19	GO:0016021	integral component of membrane	0.706139	0.923243
Sjp_0034120	Sjp_0034120		6e-15	let-2	Protein LET-2	GO:0005581	collagen trimer	0.00421255	18.4439
Sjp_0034120	Sjp_0034120		6e-15	let-2	Protein LET-2	GO:0005576	extracellular region	0.470114	1.27199
Sjp_0034120	Sjp_0034120		6e-15	let-2	Protein LET-2	GO:0005587	collagen type IV trimer	0.00214418	24.5918
Sjp_0034120	Sjp_0034120		6e-15	let-2	Protein LET-2	GO:0005578	proteinaceous extracellular matrix	0.118416	3.35343
Sjp_0034120	Sjp_0034120		6e-15	let-2	Protein LET-2	GO:0005604	basement membrane	0.174982	2.63484
Sjp_0013990	Sjp_0013990		0	cct-4	Protein CCT-4	GO:0005737	cytoplasm	0.471026	1.02906
Sjp_0000290	Sjp_0000290		1e-72	unc-59	Protein UNC-59	GO:0032154	cleavage furrow	0.146114	2.95102
Sjp_0000290	Sjp_0000290		1e-72	unc-59	Protein UNC-59	GO:0030496	midbody	0.0535643	5.26968
Sjp_0000290	Sjp_0000290		1e-72	unc-59	Protein UNC-59	GO:0031105	septin complex	0.104148	9.22194
Sjp_0043690	Sjp_0043690		3e-28	rnf-113	Protein RNF-113	GO:0005634	nucleus	0.138194	1.20118
Sjp_0007260	Sjp_0007260		1e-60	sec-23	Protein SEC-23	GO:0070971	endoplasmic reticulum exit site	0.0534909	18.4439
Sjp_0007260	Sjp_0007260		1e-60	sec-23	Protein SEC-23	GO:0030127	COPII vesicle coat	0.0791643	12.2959
Sjp_0011650	Sjp_0011650		3e-134	let-2	Protein LET-2	GO:0005581	collagen trimer	0.00421255	18.4439
Sjp_0011650	Sjp_0011650		3e-134	let-2	Protein LET-2	GO:0005576	extracellular region	0.470114	1.27199
Sjp_0011650	Sjp_0011650		3e-134	let-2	Protein LET-2	GO:0005587	collagen type IV trimer	0.00214418	24.5918
Sjp_0011650	Sjp_0011650		3e-134	let-2	Protein LET-2	GO:0005578	proteinaceous extracellular matrix	0.118416	3.35343
Sjp_0011650	Sjp_0011650		3e-134	let-2	Protein LET-2	GO:0005604	basement membrane	0.174982	2.63484
Sjp_0006370	Sjp_0006370		2e-23	fmi-1	Protein FMI-1	GO:0016020	membrane	0.747612	0.908006
Sjp_0006370	Sjp_0006370		2e-23	fmi-1	Protein FMI-1	GO:0016021	integral component of membrane	0.706139	0.923243
Sjp_0006370	Sjp_0006370		2e-23	fmi-1	Protein FMI-1	GO:0005886	plasma membrane	0.079208	1.5272
Sjp_0006370	Sjp_0006370		2e-23	fmi-1	Protein FMI-1	GO:0030424	axon	0.833714	0.670686
Sjp_0080950	Sjp_0080950		0	apa-2	Protein APA-2	GO:0045334	clathrin-coated endocytic vesicle	0.128461	7.37755
Sjp_0080950	Sjp_0080950		0	apa-2	Protein APA-2	GO:0005886	plasma membrane	0.079208	1.5272
Sjp_0080950	Sjp_0080950		0	apa-2	Protein APA-2	GO:0030117	membrane coat	0.407562	1.94146
Sjp_0080950	Sjp_0080950		0	apa-2	Protein APA-2	GO:0030139	endocytic vesicle	0.2813	3.07398
Sjp_0080950	Sjp_0080950		0	apa-2	Protein APA-2	GO:0016020	membrane	0.747612	0.908006
Sjp_0080950	Sjp_0080950		0	apa-2	Protein APA-2	GO:0030131	clathrin adaptor complex	0.261211	3.35343
Sjp_0045400	Sjp_0045400		7e-75	mec-2	Protein MEC-2	GO:0016020	membrane	0.747612	0.908006
Sjp_0045400	Sjp_0045400		7e-75	mec-2	Protein MEC-2	GO:0016021	integral component of membrane	0.706139	0.923243
Sjp_0045400	Sjp_0045400		7e-75	mec-2	Protein MEC-2	GO:0043005	neuron projection	0.175757	1.82162
Sjp_0045400	Sjp_0045400		7e-75	mec-2	Protein MEC-2	GO:0032589	neuron projection membrane	0.197549	4.61097
Sjp_0061050	Sjp_0061050		1e-20	frg-1	Protein FRG-1	GO:0055120	striated muscle dense body	0.602139	0.996966
Sjp_0061050	Sjp_0061050		1e-20	frg-1	Protein FRG-1	GO:0016607	nuclear speck	0.33838	2.45918
Sjp_0061050	Sjp_0061050		1e-20	frg-1	Protein FRG-1	GO:0015030	Cajal body	0.0271093	36.8878
Sjp_0061050	Sjp_0061050		1e-20	frg-1	Protein FRG-1	GO:0005730	nucleolus	0.28741	1.60382
Sjp_0061050	Sjp_0061050		1e-20	frg-1	Protein FRG-1	GO:0005634	nucleus	0.138194	1.20118
Sjp_0061050	Sjp_0061050		1e-20	frg-1	Protein FRG-1	GO:0005737	cytoplasm	0.471026	1.02906
Sjp_0046400	Sjp_0046400		1e-13	kcnl-2	Protein KCNL-2	GO:0016021	integral component of membrane	0.706139	0.923243
Sjp_0046400	Sjp_0046400		1e-13	kcnl-2	Protein KCNL-2	GO:0043025	neuronal cell body	0.900044	0.526968
Sjp_0046400	Sjp_0046400		1e-13	kcnl-2	Protein KCNL-2	GO:0043005	neuron projection	0.175757	1.82162
Sjp_0046400	Sjp_0046400		1e-13	kcnl-2	Protein KCNL-2	GO:0005886	plasma membrane	0.079208	1.5272
Sjp_0031430	Sjp_0031430		2e-13	unc-116	Protein UNC-116	GO:0005871	kinesin complex	0.136732	3.07398
Sjp_0031430	Sjp_0031430		2e-13	unc-116	Protein UNC-116	GO:0045202	synapse	0.785334	0.702624
Sjp_0031430	Sjp_0031430		2e-13	unc-116	Protein UNC-116	GO:0043005	neuron projection	0.175757	1.82162
Sjp_0031430	Sjp_0031430		2e-13	unc-116	Protein UNC-116	GO:0005874	microtubule	0.298718	1.44658
Sjp_0031430	Sjp_0031430		2e-13	unc-116	Protein UNC-116	GO:0016938	kinesin I complex	0.00214418	24.5918
Sjp_0031430	Sjp_0031430		2e-13	unc-116	Protein UNC-116	GO:0005635	nuclear envelope	0.0424375	3.01125
Sjp_0031430	Sjp_0031430		2e-13	unc-116	Protein UNC-116	GO:0005856	cytoskeleton	0.161636	1.55551
Sjp_0031430	Sjp_0031430		2e-13	unc-116	Protein UNC-116	GO:0005737	cytoplasm	0.471026	1.02906
Sjp_0048320	Sjp_0048320		1e-28	gly-1	Protein GLY-1	GO:0016020	membrane	0.747612	0.908006
Sjp_0027070	Sjp_0027070		7e-34	F33H2.5	Protein F33H2.5	GO:0008622	epsilon DNA polymerase complex	0.0534909	18.4439
Sjp_0027070	Sjp_0027070		7e-34	F33H2.5	Protein F33H2.5	GO:0005634	nucleus	0.138194	1.20118
Sjp_0057160	Sjp_0057160		1e-16	uaf-2	Protein UAF-2	GO:0005634	nucleus	0.138194	1.20118
Sjp_0059210	Sjp_0059210		2e-45	hat-1	Protein HAT-1	GO:0005634	nucleus	0.138194	1.20118
Sjp_0132970	Sjp_0132970		1e-49	dys-1	Protein DYS-1	GO:0042383	sarcolemma	0.0534909	18.4439
Sjp_0132970	Sjp_0132970		1e-49	dys-1	Protein DYS-1	GO:0016010	dystrophin-associated glycoprotein complex	0.104148	9.22194
Sjp_0132970	Sjp_0132970		1e-49	dys-1	Protein DYS-1	GO:0016014	dystrobrevin complex	0.0534909	18.4439
Sjp_0132970	Sjp_0132970		1e-49	dys-1	Protein DYS-1	GO:0055120	striated muscle dense body	0.602139	0.996966
Sjp_0132970	Sjp_0132970		1e-49	dys-1	Protein DYS-1	GO:0005886	plasma membrane	0.079208	1.5272
Sjp_0132970	Sjp_0132970		1e-49	dys-1	Protein DYS-1	GO:0005856	cytoskeleton	0.161636	1.55551
Sjp_0132970	Sjp_0132970		1e-49	dys-1	Protein DYS-1	GO:0005737	cytoplasm	0.471026	1.02906
Sjp_0132970	Sjp_0132970		1e-49	dys-1	Protein DYS-1	GO:0016020	membrane	0.747612	0.908006
