# Supplementary material for: Comparative analysis of microRNA expression profiles of adult Schistosoma japonicum isolated from water buffalo and yellow cattle
Source: Parasit Vectors. 2019 May 2;12:196. doi: 10.1186/s13071-019-3450-7 (PMC6498558; doi:10.1186/s13071-019-3450-7)
Supplement: Supplementary file 16 — Additional file 16: Table S14. Molecular function of targets in schistosomes of five known differentially expressed miRNAs. [file 13071_2019_3450_MOESM16_ESM.xlsx]

## Sheet: AllGO_Result
Table S14. Molecular function of targets in schistosomes of five known differentially expressed miRNA
GOID	GOTerm	DifGene	AllDifGene	GeneInGO	AllGene	P-Value	FDR	Enrichment	(-log10P)
GO:0030020	extracellular matrix structural constituent conferring tensile strength	2	112	3	3983	0.00230821	0.326371	23.7083	2.63672
GO:0005201	extracellular matrix structural constituent	2	112	6	3983	0.0109176	0.326371	11.8542	1.96187
GO:0005086	ARF guanyl-nucleotide exchange factor activity	2	112	8	3983	0.0196429	0.326371	8.89062	1.70679
GO:0046974	histone methyltransferase activity (H3-K9 specific)	1	112	1	3983	0.0281195	0.326371	35.5625	1.55099
GO:0051020	GTPase binding	1	112	1	3983	0.0281195	0.326371	35.5625	1.55099
GO:0000774	adenyl-nucleotide exchange factor activity	1	112	1	3983	0.0281195	0.326371	35.5625	1.55099
GO:0030346	protein phosphatase 2B binding	1	112	1	3983	0.0281195	0.326371	35.5625	1.55099
GO:0004865	protein serine/threonine phosphatase inhibitor activity	1	112	1	3983	0.0281195	0.326371	35.5625	1.55099
GO:0051731	polynucleotide 5'-hydroxyl-kinase activity	1	112	1	3983	0.0281195	0.326371	35.5625	1.55099
GO:0051861	glycolipid binding	1	112	1	3983	0.0281195	0.326371	35.5625	1.55099
GO:0017089	glycolipid transporter activity	1	112	1	3983	0.0281195	0.326371	35.5625	1.55099
GO:0004402	histone acetyltransferase activity	2	112	11	3983	0.0365225	0.326371	6.46591	1.43744
GO:0004930	G-protein coupled receptor activity	5	112	67	3983	0.0389979	0.326371	2.65392	1.40896
GO:0008574	plus-end-directed microtubule motor activity	2	112	12	3983	0.0430357	0.326371	5.92708	1.36617
GO:0008270	zinc ion binding	13	112	283	3983	0.0522823	0.326371	1.63361	1.28165
GO:0003676	nucleic acid binding	15	112	343	3983	0.0550001	0.326371	1.55521	1.25964
GO:0035035	histone acetyltransferase binding	1	112	2	3983	0.0554552	0.326371	17.7812	1.25606
GO:0008475	procollagen-lysine 5-dioxygenase activity	1	112	2	3983	0.0554552	0.326371	17.7812	1.25606
GO:0016624	oxidoreductase activity, acting on the aldehyde or oxo group of donors, disulfide as acceptor	1	112	2	3983	0.0554552	0.326371	17.7812	1.25606
GO:0008318	protein prenyltransferase activity	1	112	2	3983	0.0554552	0.326371	17.7812	1.25606
GO:0008579	JUN kinase phosphatase activity	1	112	2	3983	0.0554552	0.326371	17.7812	1.25606
GO:0004739	pyruvate dehydrogenase (acetyl-transferring) activity	1	112	2	3983	0.0554552	0.326371	17.7812	1.25606
GO:0008120	ceramide glucosyltransferase activity	1	112	2	3983	0.0554552	0.326371	17.7812	1.25606
GO:0004573	mannosyl-oligosaccharide glucosidase activity	1	112	2	3983	0.0554552	0.326371	17.7812	1.25606
GO:0070016	armadillo repeat domain binding	1	112	2	3983	0.0554552	0.326371	17.7812	1.25606
GO:0051087	chaperone binding	2	112	14	3983	0.0572209	0.326371	5.08036	1.24245
GO:0004004	ATP-dependent RNA helicase activity	2	112	14	3983	0.0572209	0.326371	5.08036	1.24245
GO:0004867	serine-type endopeptidase inhibitor activity	2	112	15	3983	0.0648403	0.341417	4.74167	1.18816
GO:0004871	signal transducer activity	5	112	78	3983	0.0670796	0.341417	2.27965	1.17341
GO:0044822	poly(A) RNA binding	2	112	16	3983	0.0727776	0.341417	4.44531	1.138
GO:0004386	helicase activity	6	112	106	3983	0.0763973	0.341417	2.01297	1.11692
GO:0003777	microtubule motor activity	4	112	58	3983	0.0789175	0.341417	2.45259	1.10283
GO:0015288	porin activity	1	112	3	3983	0.0820287	0.341417	11.8542	1.08603
GO:0044212	transcription regulatory region DNA binding	1	112	3	3983	0.0820287	0.341417	11.8542	1.08603
GO:0001642	group III metabotropic glutamate receptor activity	1	112	3	3983	0.0820287	0.341417	11.8542	1.08603
GO:0005277	acetylcholine transmembrane transporter activity	1	112	3	3983	0.0820287	0.341417	11.8542	1.08603
GO:0017017	MAP kinase tyrosine/serine/threonine phosphatase activity	1	112	3	3983	0.0820287	0.341417	11.8542	1.08603
GO:0003723	RNA binding	10	112	222	3983	0.0924743	0.346054	1.60191	1.03398
GO:0008226	tyramine receptor activity	1	112	4	3983	0.107861	0.346054	8.89062	0.967136
GO:0003980	UDP-glucose:glycoprotein glucosyltransferase activity	1	112	4	3983	0.107861	0.346054	8.89062	0.967136
GO:0035255	ionotropic glutamate receptor binding	1	112	4	3983	0.107861	0.346054	8.89062	0.967136
GO:0005391	sodium:potassium-exchanging ATPase activity	1	112	4	3983	0.107861	0.346054	8.89062	0.967136
GO:0015077	monovalent inorganic cation transmembrane transporter activity	1	112	4	3983	0.107861	0.346054	8.89062	0.967136
GO:0030628	pre-mRNA 3'-splice site binding	1	112	4	3983	0.107861	0.346054	8.89062	0.967136
GO:0016298	lipase activity	1	112	4	3983	0.107861	0.346054	8.89062	0.967136
GO:0003896	DNA primase activity	1	112	4	3983	0.107861	0.346054	8.89062	0.967136
GO:0031418	L-ascorbic acid binding	1	112	4	3983	0.107861	0.346054	8.89062	0.967136
GO:0031369	translation initiation factor binding	1	112	4	3983	0.107861	0.346054	8.89062	0.967136
GO:0008236	serine-type peptidase activity	2	112	21	3983	0.116445	0.36597	3.3869	0.933879
GO:0004842	ubiquitin-protein transferase activity	3	112	44	3983	0.125259	0.372324	2.42472	0.902191
GO:0042826	histone deacetylase binding	1	112	5	3983	0.132973	0.372324	7.1125	0.876237
GO:0004825	methionine-tRNA ligase activity	1	112	5	3983	0.132973	0.372324	7.1125	0.876237
GO:0004708	MAP kinase kinase activity	1	112	5	3983	0.132973	0.372324	7.1125	0.876237
GO:0016286	small conductance calcium-activated potassium channel activity	1	112	5	3983	0.132973	0.372324	7.1125	0.876237
GO:0016705	oxidoreductase activity, acting on paired donors, with incorporation or reduction of molecular oxygen	1	112	5	3983	0.132973	0.372324	7.1125	0.876237
GO:0004989	octopamine receptor activity	1	112	6	3983	0.157384	0.432805	5.92708	0.80304
GO:0042803	protein homodimerization activity	2	112	26	3983	0.164948	0.445648	2.73558	0.782654
GO:0003743	translation initiation factor activity	2	112	27	3983	0.175041	0.449862	2.63426	0.756859
GO:0016791	phosphatase activity	2	112	27	3983	0.175041	0.449862	2.63426	0.756859
GO:0046933	proton-transporting ATP synthase activity, rotational mechanism	1	112	7	3983	0.181113	0.449862	5.08036	0.742049
GO:0000155	phosphorelay sensor kinase activity	1	112	7	3983	0.181113	0.449862	5.08036	0.742049
GO:0051213	dioxygenase activity	1	112	7	3983	0.181113	0.449862	5.08036	0.742049
GO:0016627	oxidoreductase activity, acting on the CH-CH group of donors	1	112	8	3983	0.204181	0.46619	4.44531	0.689985
GO:0004003	ATP-dependent DNA helicase activity	1	112	8	3983	0.204181	0.46619	4.44531	0.689985
GO:0015269	calcium-activated potassium channel activity	1	112	8	3983	0.204181	0.46619	4.44531	0.689985
GO:0008028	monocarboxylic acid transmembrane transporter activity	1	112	8	3983	0.204181	0.46619	4.44531	0.689985
GO:0003677	DNA binding	12	112	327	3983	0.205524	0.46619	1.30505	0.687137
GO:0008017	microtubule binding	2	112	30	3983	0.20585	0.46619	2.37083	0.686449
GO:0008026	ATP-dependent helicase activity	3	112	57	3983	0.215063	0.471581	1.87171	0.667434
GO:0005083	small GTPase regulator activity	1	112	9	3983	0.226604	0.471581	3.95139	0.644733
GO:0036459	ubiquitinyl hydrolase activity	1	112	9	3983	0.226604	0.471581	3.95139	0.644733
GO:0016706	oxidoreductase activity, acting on paired donors, with incorporation or reduction of molecular oxygen, 2-oxoglutarate as one donor, and incorporation of one atom each of oxygen into both donors	1	112	9	3983	0.226604	0.471581	3.95139	0.644733
GO:0008013	beta-catenin binding	1	112	9	3983	0.226604	0.471581	3.95139	0.644733
GO:0008138	protein tyrosine/serine/threonine phosphatase activity	1	112	9	3983	0.226604	0.471581	3.95139	0.644733
GO:0032794	GTPase activating protein binding	1	112	10	3983	0.248401	0.484224	3.55625	0.604847
GO:0030515	snoRNA binding	1	112	10	3983	0.248401	0.484224	3.55625	0.604847
GO:0015171	amino acid transmembrane transporter activity	1	112	10	3983	0.248401	0.484224	3.55625	0.604847
GO:0003746	translation elongation factor activity	1	112	10	3983	0.248401	0.484224	3.55625	0.604847
GO:0004843	ubiquitin-specific protease activity	1	112	10	3983	0.248401	0.484224	3.55625	0.604847
GO:0051082	unfolded protein binding	2	112	35	3983	0.258239	0.493506	2.03214	0.587978
GO:0016887	ATPase activity	5	112	123	3983	0.263584	0.493506	1.44563	0.579081
GO:0004697	protein kinase C activity	1	112	11	3983	0.269588	0.493506	3.23295	0.569299
GO:0004721	phosphoprotein phosphatase activity	2	112	37	3983	0.279316	0.493506	1.9223	0.553904
GO:0003735	structural constituent of ribosome	4	112	96	3983	0.283912	0.493506	1.48177	0.546817
GO:0016787	hydrolase activity	17	112	520	3983	0.28854	0.493506	1.16262	0.539794
GO:0003899	DNA-directed RNA polymerase activity	2	112	38	3983	0.289845	0.493506	1.87171	0.537834
GO:0003887	DNA-directed DNA polymerase activity	1	112	12	3983	0.290184	0.493506	2.96354	0.537326
GO:0004190	aspartic-type endopeptidase activity	1	112	12	3983	0.290184	0.493506	2.96354	0.537326
GO:0019899	enzyme binding	1	112	12	3983	0.290184	0.493506	2.96354	0.537326
GO:0016820	hydrolase activity, acting on acid anhydrides, catalyzing transmembrane movement of substances	1	112	12	3983	0.290184	0.493506	2.96354	0.537326
GO:0003674	molecular_function	3	112	69	3983	0.306686	0.493506	1.5462	0.513307
GO:0008022	protein C-terminus binding	1	112	13	3983	0.310204	0.493506	2.73558	0.508353
GO:0008375	acetylglucosaminyltransferase activity	1	112	13	3983	0.310204	0.493506	2.73558	0.508353
GO:0004177	aminopeptidase activity	1	112	13	3983	0.310204	0.493506	2.73558	0.508353
GO:0004722	protein serine/threonine phosphatase activity	1	112	13	3983	0.310204	0.493506	2.73558	0.508353
GO:0005198	structural molecule activity	2	112	40	3983	0.310844	0.493506	1.77812	0.507457
GO:0019901	protein kinase binding	2	112	40	3983	0.310844	0.493506	1.77812	0.507457
GO:0000166	nucleotide binding	29	112	943	3983	0.322081	0.506127	1.09365	0.492035
GO:0032266	phosphatidylinositol-3-phosphate binding	1	112	14	3983	0.329664	0.507683	2.54018	0.481928
GO:0016788	hydrolase activity, acting on ester bonds	1	112	14	3983	0.329664	0.507683	2.54018	0.481928
GO:0046961	proton-transporting ATPase activity, rotational mechanism	1	112	15	3983	0.34858	0.526288	2.37083	0.457697
GO:0005543	phospholipid binding	1	112	15	3983	0.34858	0.526288	2.37083	0.457697
GO:0008331	high voltage-gated calcium channel activity	1	112	16	3983	0.366967	0.538218	2.22266	0.435373
GO:0004252	serine-type endopeptidase activity	1	112	16	3983	0.366967	0.538218	2.22266	0.435373
GO:0000049	tRNA binding	1	112	16	3983	0.366967	0.538218	2.22266	0.435373
GO:0016779	nucleotidyltransferase activity	2	112	46	3983	0.372901	0.541763	1.5462	0.428406
GO:0003707	steroid hormone receptor activity	1	112	17	3983	0.384839	0.553881	2.09191	0.41472
GO:0050839	cell adhesion molecule binding	1	112	18	3983	0.402212	0.568262	1.97569	0.395545
GO:0005245	voltage-gated calcium channel activity	1	112	18	3983	0.402212	0.568262	1.97569	0.395545
GO:0005524	ATP binding	23	112	769	3983	0.407094	0.569932	1.06364	0.390305
GO:0004725	protein tyrosine phosphatase activity	1	112	19	3983	0.419097	0.57133	1.87171	0.377685
GO:0003700	sequence-specific DNA binding transcription factor activity	4	112	117	3983	0.419223	0.57133	1.21581	0.377555
GO:0043565	sequence-specific DNA binding	4	112	117	3983	0.419223	0.57133	1.21581	0.377555
GO:0008234	cysteine-type peptidase activity	2	112	53	3983	0.442335	0.597541	1.34198	0.354248
GO:0019904	protein domain specific binding	1	112	22	3983	0.46697	0.619943	1.61648	0.330711
GO:0004702	receptor signaling protein serine/threonine kinase activity	1	112	22	3983	0.46697	0.619943	1.61648	0.330711
GO:0051015	actin filament binding	1	112	24	3983	0.496691	0.648224	1.48177	0.303914
GO:0008565	protein transporter activity	1	112	24	3983	0.496691	0.648224	1.48177	0.303914
GO:0003682	chromatin binding	1	112	25	3983	0.51093	0.661203	1.4225	0.291639
GO:0005085	guanyl-nucleotide exchange factor activity	1	112	26	3983	0.524769	0.673454	1.36779	0.280032
GO:0003774	motor activity	2	112	63	3983	0.533768	0.679341	1.12897	0.272647
GO:0005525	GTP binding	5	112	173	3983	0.541071	0.682991	1.02782	0.266746
GO:0003779	actin binding	2	112	66	3983	0.559163	0.700091	1.07765	0.252461
GO:0000977	RNA polymerase II regulatory region sequence-specific DNA binding	1	112	29	3983	0.564	0.700452	1.22629	0.248721
GO:0042626	ATPase activity, coupled to transmembrane movement of substances	1	112	30	3983	0.57635	0.707863	1.18542	0.239313
GO:0019003	GDP binding	1	112	31	3983	0.588354	0.707863	1.14718	0.230361
GO:0016798	hydrolase activity, acting on glycosyl bonds	1	112	31	3983	0.588354	0.707863	1.14718	0.230361
GO:0008134	transcription factor binding	1	112	31	3983	0.588354	0.707863	1.14718	0.230361
GO:0004674	protein serine/threonine kinase activity	5	112	195	3983	0.648992	0.756815	0.911859	0.187761
GO:0008233	peptidase activity	4	112	157	3983	0.651526	0.756815	0.906051	0.186068
GO:0005506	iron ion binding	1	112	37	3983	0.653613	0.756815	0.961149	0.184679
GO:0005102	receptor binding	1	112	37	3983	0.653613	0.756815	0.961149	0.184679
GO:0019829	cation-transporting ATPase activity	1	112	37	3983	0.653613	0.756815	0.961149	0.184679
GO:0005244	voltage-gated ion channel activity	1	112	40	3983	0.682285	0.771462	0.889062	0.166034
GO:0005267	potassium channel activity	1	112	40	3983	0.682285	0.771462	0.889062	0.166034
GO:0003924	GTPase activity	3	112	124	3983	0.684989	0.771462	0.860383	0.164316
GO:0004812	aminoacyl-tRNA ligase activity	1	112	41	3983	0.69131	0.771462	0.867378	0.160327
GO:0005262	calcium channel activity	1	112	41	3983	0.69131	0.771462	0.867378	0.160327
GO:0005249	voltage-gated potassium channel activity	1	112	46	3983	0.73276	0.811835	0.773098	0.135038
GO:0004713	protein tyrosine kinase activity	1	112	50	3983	0.761907	0.838098	0.71125	0.118098
GO:0005516	calmodulin binding	1	112	51	3983	0.768688	0.839559	0.697304	0.11425
GO:0005509	calcium ion binding	3	112	148	3983	0.794247	0.861367	0.720861	0.100044
GO:0016301	kinase activity	5	112	245	3983	0.82923	0.893017	0.725765	0.0813251
GO:0005216	ion channel activity	2	112	114	3983	0.837685	0.894468	0.623904	0.076919
GO:0016491	oxidoreductase activity	3	112	162	3983	0.842194	0.894468	0.658565	0.0745878
GO:0005215	transporter activity	1	112	66	3983	0.850168	0.896752	0.538826	0.0704955
GO:0046872	metal ion binding	18	112	781	3983	0.860358	0.901328	0.819622	0.0653207
GO:0004672	protein kinase activity	4	112	236	3983	0.907328	0.939083	0.602754	0.0422357
GO:0016757	transferase activity, transferring glycosyl groups	1	112	83	3983	0.908593	0.939083	0.428464	0.0416306
GO:0005515	protein binding	13	112	644	3983	0.933044	0.957925	0.717877	0.0300978
GO:0016772	transferase activity, transferring phosphorus-containing groups	4	112	259	3983	0.940564	0.959251	0.549228	0.0266114
GO:0016874	ligase activity	1	112	104	3983	0.950508	0.963014	0.341947	0.0220444
GO:0016740	transferase activity	9	112	507	3983	0.958291	0.964554	0.631287	0.0185026
GO:0003824	catalytic activity	2	112	239	3983	0.992611	0.992611	0.297594	0.00322076

## Sheet: AllGO2Gene
GOID	GOTerm	QueryID	Symbol	Description	P-Value	FDR	Enrichment
GO:0030020	extracellular matrix structural constituent conferring tensile strength	Sjp_0034120	Sjp_0034120		0.00230821	0.326371	23.7083
GO:0030020	extracellular matrix structural constituent conferring tensile strength	Sjp_0011650	Sjp_0011650		0.00230821	0.326371	23.7083
GO:0005201	extracellular matrix structural constituent	Sjp_0034120	Sjp_0034120		0.0109176	0.326371	11.8542
GO:0005201	extracellular matrix structural constituent	Sjp_0011650	Sjp_0011650		0.0109176	0.326371	11.8542
GO:0005086	ARF guanyl-nucleotide exchange factor activity	Sjp_0030300	Sjp_0030300		0.0196429	0.326371	8.89062
GO:0005086	ARF guanyl-nucleotide exchange factor activity	Sjp_0049610	Sjp_0049610		0.0196429	0.326371	8.89062
GO:0046974	histone methyltransferase activity (H3-K9 specific)	Sjp_0070020	Sjp_0070020		0.0281195	0.326371	35.5625
GO:0051020	GTPase binding	Sjp_0077560	Sjp_0077560		0.0281195	0.326371	35.5625
GO:0000774	adenyl-nucleotide exchange factor activity	Sjp_0030640	Sjp_0030640		0.0281195	0.326371	35.5625
GO:0030346	protein phosphatase 2B binding	Sjp_0069840	Sjp_0069840		0.0281195	0.326371	35.5625
GO:0004865	protein serine/threonine phosphatase inhibitor activity	Sjp_0069840	Sjp_0069840		0.0281195	0.326371	35.5625
GO:0051731	polynucleotide 5'-hydroxyl-kinase activity	Sjp_0026390	Sjp_0026390		0.0281195	0.326371	35.5625
GO:0051861	glycolipid binding	Sjp_0058500	Sjp_0058500		0.0281195	0.326371	35.5625
GO:0017089	glycolipid transporter activity	Sjp_0058500	Sjp_0058500		0.0281195	0.326371	35.5625
GO:0004402	histone acetyltransferase activity	Sjp_0035050	Sjp_0035050		0.0365225	0.326371	6.46591
GO:0004402	histone acetyltransferase activity	Sjp_0059210	Sjp_0059210		0.0365225	0.326371	6.46591
GO:0004930	G-protein coupled receptor activity	Sjp_0039600	Sjp_0039600		0.0389979	0.326371	2.65392
GO:0004930	G-protein coupled receptor activity	Sjp_0088520	Sjp_0088520		0.0389979	0.326371	2.65392
GO:0004930	G-protein coupled receptor activity	Sjp_0082650	Sjp_0082650		0.0389979	0.326371	2.65392
GO:0004930	G-protein coupled receptor activity	Sjp_0050540	Sjp_0050540		0.0389979	0.326371	2.65392
GO:0004930	G-protein coupled receptor activity	Sjp_0006370	Sjp_0006370		0.0389979	0.326371	2.65392
GO:0008574	plus-end-directed microtubule motor activity	Sjp_0134640	Sjp_0134640		0.0430357	0.326371	5.92708
GO:0008574	plus-end-directed microtubule motor activity	Sjp_0031430	Sjp_0031430		0.0430357	0.326371	5.92708
GO:0008270	zinc ion binding	Sjp_0020760	Sjp_0020760		0.0522823	0.326371	1.63361
GO:0008270	zinc ion binding	Sjp_0054180	Sjp_0054180		0.0522823	0.326371	1.63361
GO:0008270	zinc ion binding	Sjp_0025380	Sjp_0025380		0.0522823	0.326371	1.63361
GO:0008270	zinc ion binding	Sjp_0084530	Sjp_0084530		0.0522823	0.326371	1.63361
GO:0008270	zinc ion binding	Sjp_0077560	Sjp_0077560		0.0522823	0.326371	1.63361
GO:0008270	zinc ion binding	Sjp_0035050	Sjp_0035050		0.0522823	0.326371	1.63361
GO:0008270	zinc ion binding	Sjp_0090100	Sjp_0090100		0.0522823	0.326371	1.63361
GO:0008270	zinc ion binding	Sjp_0022650	Sjp_0022650		0.0522823	0.326371	1.63361
GO:0008270	zinc ion binding	Sjp_0043690	Sjp_0043690		0.0522823	0.326371	1.63361
GO:0008270	zinc ion binding	Sjp_0007260	Sjp_0007260		0.0522823	0.326371	1.63361
GO:0008270	zinc ion binding	Sjp_0027070	Sjp_0027070		0.0522823	0.326371	1.63361
GO:0008270	zinc ion binding	Sjp_0132970	Sjp_0132970		0.0522823	0.326371	1.63361
GO:0008270	zinc ion binding	Sjp_0070020	Sjp_0070020		0.0522823	0.326371	1.63361
GO:0003676	nucleic acid binding	Sjp_0034270	Sjp_0034270		0.0550001	0.326371	1.55521
GO:0003676	nucleic acid binding	Sjp_0032030	Sjp_0032030		0.0550001	0.326371	1.55521
GO:0003676	nucleic acid binding	Sjp_0097630	Sjp_0097630		0.0550001	0.326371	1.55521
GO:0003676	nucleic acid binding	Sjp_0070990	Sjp_0070990		0.0550001	0.326371	1.55521
GO:0003676	nucleic acid binding	Sjp_0016940	Sjp_0016940		0.0550001	0.326371	1.55521
GO:0003676	nucleic acid binding	Sjp_0013210	Sjp_0013210		0.0550001	0.326371	1.55521
GO:0003676	nucleic acid binding	Sjp_0042060	Sjp_0042060		0.0550001	0.326371	1.55521
GO:0003676	nucleic acid binding	Sjp_0100020	Sjp_0100020		0.0550001	0.326371	1.55521
GO:0003676	nucleic acid binding	Sjp_0084530	Sjp_0084530		0.0550001	0.326371	1.55521
GO:0003676	nucleic acid binding	Sjp_0035050	Sjp_0035050		0.0550001	0.326371	1.55521
GO:0003676	nucleic acid binding	Sjp_0049470	Sjp_0049470		0.0550001	0.326371	1.55521
GO:0003676	nucleic acid binding	Sjp_0003220	Sjp_0003220		0.0550001	0.326371	1.55521
GO:0003676	nucleic acid binding	Sjp_0027070	Sjp_0027070		0.0550001	0.326371	1.55521
GO:0003676	nucleic acid binding	Sjp_0057160	Sjp_0057160		0.0550001	0.326371	1.55521
GO:0003676	nucleic acid binding	Sjp_0011260	Sjp_0011260		0.0550001	0.326371	1.55521
GO:0035035	histone acetyltransferase binding	Sjp_0066350	Sjp_0066350		0.0554552	0.326371	17.7812
GO:0008475	procollagen-lysine 5-dioxygenase activity	Sjp_0033440	Sjp_0033440		0.0554552	0.326371	17.7812
GO:0016624	oxidoreductase activity, acting on the aldehyde or oxo group of donors, disulfide as acceptor	Sjp_0055140	Sjp_0055140		0.0554552	0.326371	17.7812
GO:0008318	protein prenyltransferase activity	Sjp_0056380	Sjp_0056380		0.0554552	0.326371	17.7812
GO:0008579	JUN kinase phosphatase activity	Sjp_0114920	Sjp_0114920		0.0554552	0.326371	17.7812
GO:0004739	pyruvate dehydrogenase (acetyl-transferring) activity	Sjp_0055140	Sjp_0055140		0.0554552	0.326371	17.7812
GO:0008120	ceramide glucosyltransferase activity	Sjp_0093880	Sjp_0093880		0.0554552	0.326371	17.7812
GO:0004573	mannosyl-oligosaccharide glucosidase activity	Sjp_0060870	Sjp_0060870		0.0554552	0.326371	17.7812
GO:0070016	armadillo repeat domain binding	Sjp_0022650	Sjp_0022650		0.0554552	0.326371	17.7812
GO:0051087	chaperone binding	Sjp_0008430	Sjp_0008430		0.0572209	0.326371	5.08036
GO:0051087	chaperone binding	Sjp_0030640	Sjp_0030640		0.0572209	0.326371	5.08036
GO:0004004	ATP-dependent RNA helicase activity	Sjp_0016940	Sjp_0016940		0.0572209	0.326371	5.08036
GO:0004004	ATP-dependent RNA helicase activity	Sjp_0013210	Sjp_0013210		0.0572209	0.326371	5.08036
GO:0004867	serine-type endopeptidase inhibitor activity	Sjp_0003220	Sjp_0003220		0.0648403	0.341417	4.74167
GO:0004867	serine-type endopeptidase inhibitor activity	Sjp_0011260	Sjp_0011260		0.0648403	0.341417	4.74167
GO:0004871	signal transducer activity	Sjp_0039600	Sjp_0039600		0.0670796	0.341417	2.27965
GO:0004871	signal transducer activity	Sjp_0088520	Sjp_0088520		0.0670796	0.341417	2.27965
GO:0004871	signal transducer activity	Sjp_0055300	Sjp_0055300		0.0670796	0.341417	2.27965
GO:0004871	signal transducer activity	Sjp_0064530	Sjp_0064530		0.0670796	0.341417	2.27965
GO:0004871	signal transducer activity	Sjp_0082650	Sjp_0082650		0.0670796	0.341417	2.27965
GO:0044822	poly(A) RNA binding	Sjp_0016940	Sjp_0016940		0.0727776	0.341417	4.44531
GO:0044822	poly(A) RNA binding	Sjp_0013210	Sjp_0013210		0.0727776	0.341417	4.44531
GO:0004386	helicase activity	Sjp_0016940	Sjp_0016940		0.0763973	0.341417	2.01297
GO:0004386	helicase activity	Sjp_0013210	Sjp_0013210		0.0763973	0.341417	2.01297
GO:0004386	helicase activity	Sjp_0042060	Sjp_0042060		0.0763973	0.341417	2.01297
GO:0004386	helicase activity	Sjp_0049470	Sjp_0049470		0.0763973	0.341417	2.01297
GO:0004386	helicase activity	Sjp_0003220	Sjp_0003220		0.0763973	0.341417	2.01297
GO:0004386	helicase activity	Sjp_0011260	Sjp_0011260		0.0763973	0.341417	2.01297
GO:0003777	microtubule motor activity	Sjp_0009170	Sjp_0009170		0.0789175	0.341417	2.45259
GO:0003777	microtubule motor activity	Sjp_0134640	Sjp_0134640		0.0789175	0.341417	2.45259
GO:0003777	microtubule motor activity	Sjp_0046120	Sjp_0046120		0.0789175	0.341417	2.45259
GO:0003777	microtubule motor activity	Sjp_0031430	Sjp_0031430		0.0789175	0.341417	2.45259
GO:0015288	porin activity	Sjp_0016380	Sjp_0016380		0.0820287	0.341417	11.8542
GO:0044212	transcription regulatory region DNA binding	Sjp_0035050	Sjp_0035050		0.0820287	0.341417	11.8542
GO:0001642	group III metabotropic glutamate receptor activity	Sjp_0088520	Sjp_0088520		0.0820287	0.341417	11.8542
GO:0005277	acetylcholine transmembrane transporter activity	Sjp_0132970	Sjp_0132970		0.0820287	0.341417	11.8542
GO:0017017	MAP kinase tyrosine/serine/threonine phosphatase activity	Sjp_0114920	Sjp_0114920		0.0820287	0.341417	11.8542
GO:0003723	RNA binding	Sjp_0034270	Sjp_0034270		0.0924743	0.346054	1.60191
GO:0003723	RNA binding	Sjp_0037410	Sjp_0037410		0.0924743	0.346054	1.60191
GO:0003723	RNA binding	Sjp_0084110	Sjp_0084110		0.0924743	0.346054	1.60191
GO:0003723	RNA binding	Sjp_0032030	Sjp_0032030		0.0924743	0.346054	1.60191
GO:0003723	RNA binding	Sjp_0085990	Sjp_0085990		0.0924743	0.346054	1.60191
GO:0003723	RNA binding	Sjp_0016940	Sjp_0016940		0.0924743	0.346054	1.60191
GO:0003723	RNA binding	Sjp_0042060	Sjp_0042060		0.0924743	0.346054	1.60191
GO:0003723	RNA binding	Sjp_0047670	Sjp_0047670		0.0924743	0.346054	1.60191
GO:0003723	RNA binding	Sjp_0061050	Sjp_0061050		0.0924743	0.346054	1.60191
GO:0003723	RNA binding	Sjp_0057160	Sjp_0057160		0.0924743	0.346054	1.60191
GO:0008226	tyramine receptor activity	Sjp_0082650	Sjp_0082650		0.107861	0.346054	8.89062
GO:0003980	UDP-glucose:glycoprotein glucosyltransferase activity	Sjp_0033440	Sjp_0033440		0.107861	0.346054	8.89062
GO:0035255	ionotropic glutamate receptor binding	Sjp_0035300	Sjp_0035300		0.107861	0.346054	8.89062
GO:0005391	sodium:potassium-exchanging ATPase activity	Sjp_0016460	Sjp_0016460		0.107861	0.346054	8.89062
GO:0015077	monovalent inorganic cation transmembrane transporter activity	Sjp_0016460	Sjp_0016460		0.107861	0.346054	8.89062
GO:0030628	pre-mRNA 3'-splice site binding	Sjp_0057160	Sjp_0057160		0.107861	0.346054	8.89062
GO:0016298	lipase activity	Sjp_0004410	Sjp_0004410		0.107861	0.346054	8.89062
GO:0003896	DNA primase activity	Sjp_0022920	Sjp_0022920		0.107861	0.346054	8.89062
GO:0031418	L-ascorbic acid binding	Sjp_0033440	Sjp_0033440		0.107861	0.346054	8.89062
GO:0031369	translation initiation factor binding	Sjp_0084110	Sjp_0084110		0.107861	0.346054	8.89062
GO:0008236	serine-type peptidase activity	Sjp_0033000	Sjp_0033000		0.116445	0.36597	3.3869
GO:0008236	serine-type peptidase activity	Sjp_0037780	Sjp_0037780		0.116445	0.36597	3.3869
GO:0004842	ubiquitin-protein transferase activity	Sjp_0025380	Sjp_0025380		0.125259	0.372324	2.42472
GO:0004842	ubiquitin-protein transferase activity	Sjp_0035050	Sjp_0035050		0.125259	0.372324	2.42472
GO:0004842	ubiquitin-protein transferase activity	Sjp_0043690	Sjp_0043690		0.125259	0.372324	2.42472
GO:0042826	histone deacetylase binding	Sjp_0066350	Sjp_0066350		0.132973	0.372324	7.1125
GO:0004825	methionine-tRNA ligase activity	Sjp_0047670	Sjp_0047670		0.132973	0.372324	7.1125
GO:0004708	MAP kinase kinase activity	Sjp_0027360	Sjp_0027360		0.132973	0.372324	7.1125
GO:0016286	small conductance calcium-activated potassium channel activity	Sjp_0046400	Sjp_0046400		0.132973	0.372324	7.1125
GO:0016705	oxidoreductase activity, acting on paired donors, with incorporation or reduction of molecular oxygen	Sjp_0033440	Sjp_0033440		0.132973	0.372324	7.1125
GO:0004989	octopamine receptor activity	Sjp_0082650	Sjp_0082650		0.157384	0.432805	5.92708
GO:0042803	protein homodimerization activity	Sjp_0030640	Sjp_0030640		0.164948	0.445648	2.73558
GO:0042803	protein homodimerization activity	Sjp_0061050	Sjp_0061050		0.164948	0.445648	2.73558
GO:0003743	translation initiation factor activity	Sjp_0084110	Sjp_0084110		0.175041	0.449862	2.63426
GO:0003743	translation initiation factor activity	Sjp_0042060	Sjp_0042060		0.175041	0.449862	2.63426
GO:0016791	phosphatase activity	Sjp_0114920	Sjp_0114920		0.175041	0.449862	2.63426
GO:0016791	phosphatase activity	Sjp_0051980	Sjp_0051980		0.175041	0.449862	2.63426
GO:0046933	proton-transporting ATP synthase activity, rotational mechanism	Sjp_0064400	Sjp_0064400		0.181113	0.449862	5.08036
GO:0000155	phosphorelay sensor kinase activity	Sjp_0055300	Sjp_0055300		0.181113	0.449862	5.08036
GO:0051213	dioxygenase activity	Sjp_0033440	Sjp_0033440		0.181113	0.449862	5.08036
GO:0016627	oxidoreductase activity, acting on the CH-CH group of donors	Sjp_0100160	Sjp_0100160		0.204181	0.46619	4.44531
GO:0004003	ATP-dependent DNA helicase activity	Sjp_0032660	Sjp_0032660		0.204181	0.46619	4.44531
GO:0015269	calcium-activated potassium channel activity	Sjp_0046400	Sjp_0046400		0.204181	0.46619	4.44531
GO:0008028	monocarboxylic acid transmembrane transporter activity	Sjp_0006650	Sjp_0006650		0.204181	0.46619	4.44531
GO:0003677	DNA binding	Sjp_0066350	Sjp_0066350		0.205524	0.46619	1.30505
GO:0003677	DNA binding	Sjp_0009580	Sjp_0009580		0.205524	0.46619	1.30505
GO:0003677	DNA binding	Sjp_0016940	Sjp_0016940		0.205524	0.46619	1.30505
GO:0003677	DNA binding	Sjp_0028600	Sjp_0028600		0.205524	0.46619	1.30505
GO:0003677	DNA binding	Sjp_0021790	Sjp_0021790		0.205524	0.46619	1.30505
GO:0003677	DNA binding	Sjp_0035050	Sjp_0035050		0.205524	0.46619	1.30505
GO:0003677	DNA binding	Sjp_0090100	Sjp_0090100		0.205524	0.46619	1.30505
GO:0003677	DNA binding	Sjp_0099640	Sjp_0099640		0.205524	0.46619	1.30505
GO:0003677	DNA binding	Sjp_0022650	Sjp_0022650		0.205524	0.46619	1.30505
GO:0003677	DNA binding	Sjp_0032660	Sjp_0032660		0.205524	0.46619	1.30505
GO:0003677	DNA binding	Sjp_0047380	Sjp_0047380		0.205524	0.46619	1.30505
GO:0003677	DNA binding	Sjp_0027070	Sjp_0027070		0.205524	0.46619	1.30505
GO:0008017	microtubule binding	Sjp_0134640	Sjp_0134640		0.20585	0.46619	2.37083
GO:0008017	microtubule binding	Sjp_0031430	Sjp_0031430		0.20585	0.46619	2.37083
GO:0008026	ATP-dependent helicase activity	Sjp_0016940	Sjp_0016940		0.215063	0.471581	1.87171
GO:0008026	ATP-dependent helicase activity	Sjp_0042060	Sjp_0042060		0.215063	0.471581	1.87171
GO:0008026	ATP-dependent helicase activity	Sjp_0049470	Sjp_0049470		0.215063	0.471581	1.87171
GO:0005083	small GTPase regulator activity	Sjp_0025240	Sjp_0025240		0.226604	0.471581	3.95139
GO:0036459	ubiquitinyl hydrolase activity	Sjp_0035300	Sjp_0035300		0.226604	0.471581	3.95139
GO:0016706	oxidoreductase activity, acting on paired donors, with incorporation or reduction of molecular oxygen, 2-oxoglutarate as one donor, and incorporation of one atom each of oxygen into both donors	Sjp_0033440	Sjp_0033440		0.226604	0.471581	3.95139
GO:0008013	beta-catenin binding	Sjp_0066350	Sjp_0066350		0.226604	0.471581	3.95139
GO:0008138	protein tyrosine/serine/threonine phosphatase activity	Sjp_0114920	Sjp_0114920		0.226604	0.471581	3.95139
GO:0032794	GTPase activating protein binding	Sjp_0080950	Sjp_0080950		0.248401	0.484224	3.55625
GO:0030515	snoRNA binding	Sjp_0060710	Sjp_0060710		0.248401	0.484224	3.55625
GO:0015171	amino acid transmembrane transporter activity	Sjp_0083100	Sjp_0083100		0.248401	0.484224	3.55625
GO:0003746	translation elongation factor activity	Sjp_0021280	Sjp_0021280		0.248401	0.484224	3.55625
GO:0004843	ubiquitin-specific protease activity	Sjp_0035300	Sjp_0035300		0.248401	0.484224	3.55625
GO:0051082	unfolded protein binding	Sjp_0035720	Sjp_0035720		0.258239	0.493506	2.03214
GO:0051082	unfolded protein binding	Sjp_0013990	Sjp_0013990		0.258239	0.493506	2.03214
GO:0016887	ATPase activity	Sjp_0122750	Sjp_0122750		0.263584	0.493506	1.44563
GO:0016887	ATPase activity	Sjp_0009170	Sjp_0009170		0.263584	0.493506	1.44563
GO:0016887	ATPase activity	Sjp_0134640	Sjp_0134640		0.263584	0.493506	1.44563
GO:0016887	ATPase activity	Sjp_0046120	Sjp_0046120		0.263584	0.493506	1.44563
GO:0016887	ATPase activity	Sjp_0031430	Sjp_0031430		0.263584	0.493506	1.44563
GO:0004697	protein kinase C activity	Sjp_0054180	Sjp_0054180		0.269588	0.493506	3.23295
GO:0004721	phosphoprotein phosphatase activity	Sjp_0114920	Sjp_0114920		0.279316	0.493506	1.9223
GO:0004721	phosphoprotein phosphatase activity	Sjp_0081110	Sjp_0081110		0.279316	0.493506	1.9223
GO:0003735	structural constituent of ribosome	Sjp_0129610	Sjp_0129610		0.283912	0.493506	1.48177
GO:0003735	structural constituent of ribosome	Sjp_0066500	Sjp_0066500		0.283912	0.493506	1.48177
GO:0003735	structural constituent of ribosome	Sjp_0077480	Sjp_0077480		0.283912	0.493506	1.48177
GO:0003735	structural constituent of ribosome	Sjp_0074090	Sjp_0074090		0.283912	0.493506	1.48177
GO:0016787	hydrolase activity	Sjp_0114920	Sjp_0114920		0.28854	0.493506	1.16262
GO:0016787	hydrolase activity	Sjp_0004410	Sjp_0004410		0.28854	0.493506	1.16262
GO:0016787	hydrolase activity	Sjp_0081110	Sjp_0081110		0.28854	0.493506	1.16262
GO:0016787	hydrolase activity	Sjp_0033000	Sjp_0033000		0.28854	0.493506	1.16262
GO:0016787	hydrolase activity	Sjp_0037780	Sjp_0037780		0.28854	0.493506	1.16262
GO:0016787	hydrolase activity	Sjp_0060870	Sjp_0060870		0.28854	0.493506	1.16262
GO:0016787	hydrolase activity	Sjp_0132650	Sjp_0132650		0.28854	0.493506	1.16262
GO:0016787	hydrolase activity	Sjp_0016940	Sjp_0016940		0.28854	0.493506	1.16262
GO:0016787	hydrolase activity	Sjp_0013210	Sjp_0013210		0.28854	0.493506	1.16262
GO:0016787	hydrolase activity	Sjp_0035300	Sjp_0035300		0.28854	0.493506	1.16262
GO:0016787	hydrolase activity	Sjp_0058370	Sjp_0058370		0.28854	0.493506	1.16262
GO:0016787	hydrolase activity	Sjp_0042060	Sjp_0042060		0.28854	0.493506	1.16262
GO:0016787	hydrolase activity	Sjp_0049470	Sjp_0049470		0.28854	0.493506	1.16262
GO:0016787	hydrolase activity	Sjp_0003220	Sjp_0003220		0.28854	0.493506	1.16262
GO:0016787	hydrolase activity	Sjp_0016460	Sjp_0016460		0.28854	0.493506	1.16262
GO:0016787	hydrolase activity	Sjp_0032660	Sjp_0032660		0.28854	0.493506	1.16262
GO:0016787	hydrolase activity	Sjp_0011260	Sjp_0011260		0.28854	0.493506	1.16262
GO:0003899	DNA-directed RNA polymerase activity	Sjp_0022920	Sjp_0022920		0.289845	0.493506	1.87171
GO:0003899	DNA-directed RNA polymerase activity	Sjp_0090100	Sjp_0090100		0.289845	0.493506	1.87171
GO:0003887	DNA-directed DNA polymerase activity	Sjp_0027070	Sjp_0027070		0.290184	0.493506	2.96354
GO:0004190	aspartic-type endopeptidase activity	Sjp_0026370	Sjp_0026370		0.290184	0.493506	2.96354
GO:0019899	enzyme binding	Sjp_0021790	Sjp_0021790		0.290184	0.493506	2.96354
GO:0016820	hydrolase activity, acting on acid anhydrides, catalyzing transmembrane movement of substances	Sjp_0016460	Sjp_0016460		0.290184	0.493506	2.96354
GO:0003674	molecular_function	Sjp_0107170	Sjp_0107170		0.306686	0.493506	1.5462
GO:0003674	molecular_function	Sjp_0077560	Sjp_0077560		0.306686	0.493506	1.5462
GO:0003674	molecular_function	Sjp_0074640	Sjp_0074640		0.306686	0.493506	1.5462
GO:0008022	protein C-terminus binding	Sjp_0080950	Sjp_0080950		0.310204	0.493506	2.73558
GO:0008375	acetylglucosaminyltransferase activity	Sjp_0048320	Sjp_0048320		0.310204	0.493506	2.73558
GO:0004177	aminopeptidase activity	Sjp_0033000	Sjp_0033000		0.310204	0.493506	2.73558
GO:0004722	protein serine/threonine phosphatase activity	Sjp_0081110	Sjp_0081110		0.310204	0.493506	2.73558
GO:0005198	structural molecule activity	Sjp_0034120	Sjp_0034120		0.310844	0.493506	1.77812
GO:0005198	structural molecule activity	Sjp_0011650	Sjp_0011650		0.310844	0.493506	1.77812
GO:0019901	protein kinase binding	Sjp_0066350	Sjp_0066350		0.310844	0.493506	1.77812
GO:0019901	protein kinase binding	Sjp_0055300	Sjp_0055300		0.310844	0.493506	1.77812
GO:0000166	nucleotide binding	Sjp_0122750	Sjp_0122750		0.322081	0.506127	1.09365
GO:0000166	nucleotide binding	Sjp_0071620	Sjp_0071620		0.322081	0.506127	1.09365
GO:0000166	nucleotide binding	Sjp_0034270	Sjp_0034270		0.322081	0.506127	1.09365
GO:0000166	nucleotide binding	Sjp_0072740	Sjp_0072740		0.322081	0.506127	1.09365
GO:0000166	nucleotide binding	Sjp_0009170	Sjp_0009170		0.322081	0.506127	1.09365
GO:0000166	nucleotide binding	Sjp_0032030	Sjp_0032030		0.322081	0.506127	1.09365
GO:0000166	nucleotide binding	Sjp_0025240	Sjp_0025240		0.322081	0.506127	1.09365
GO:0000166	nucleotide binding	Sjp_0054180	Sjp_0054180		0.322081	0.506127	1.09365
GO:0000166	nucleotide binding	Sjp_0134640	Sjp_0134640		0.322081	0.506127	1.09365
GO:0000166	nucleotide binding	Sjp_0070990	Sjp_0070990		0.322081	0.506127	1.09365
GO:0000166	nucleotide binding	Sjp_0026390	Sjp_0026390		0.322081	0.506127	1.09365
GO:0000166	nucleotide binding	Sjp_0052790	Sjp_0052790		0.322081	0.506127	1.09365
GO:0000166	nucleotide binding	Sjp_0016940	Sjp_0016940		0.322081	0.506127	1.09365
GO:0000166	nucleotide binding	Sjp_0035720	Sjp_0035720		0.322081	0.506127	1.09365
GO:0000166	nucleotide binding	Sjp_0013210	Sjp_0013210		0.322081	0.506127	1.09365
GO:0000166	nucleotide binding	Sjp_0058370	Sjp_0058370		0.322081	0.506127	1.09365
GO:0000166	nucleotide binding	Sjp_0027360	Sjp_0027360		0.322081	0.506127	1.09365
GO:0000166	nucleotide binding	Sjp_0042060	Sjp_0042060		0.322081	0.506127	1.09365
GO:0000166	nucleotide binding	Sjp_0046120	Sjp_0046120		0.322081	0.506127	1.09365
GO:0000166	nucleotide binding	Sjp_0051430	Sjp_0051430		0.322081	0.506127	1.09365
GO:0000166	nucleotide binding	Sjp_0010490	Sjp_0010490		0.322081	0.506127	1.09365
GO:0000166	nucleotide binding	Sjp_0047670	Sjp_0047670		0.322081	0.506127	1.09365
GO:0000166	nucleotide binding	Sjp_0049470	Sjp_0049470		0.322081	0.506127	1.09365
GO:0000166	nucleotide binding	Sjp_0016460	Sjp_0016460		0.322081	0.506127	1.09365
GO:0000166	nucleotide binding	Sjp_0013990	Sjp_0013990		0.322081	0.506127	1.09365
GO:0000166	nucleotide binding	Sjp_0000290	Sjp_0000290		0.322081	0.506127	1.09365
GO:0000166	nucleotide binding	Sjp_0031430	Sjp_0031430		0.322081	0.506127	1.09365
GO:0000166	nucleotide binding	Sjp_0027070	Sjp_0027070		0.322081	0.506127	1.09365
GO:0000166	nucleotide binding	Sjp_0057160	Sjp_0057160		0.322081	0.506127	1.09365
GO:0032266	phosphatidylinositol-3-phosphate binding	Sjp_0089630	Sjp_0089630		0.329664	0.507683	2.54018
GO:0016788	hydrolase activity, acting on ester bonds	Sjp_0100020	Sjp_0100020		0.329664	0.507683	2.54018
GO:0046961	proton-transporting ATPase activity, rotational mechanism	Sjp_0064400	Sjp_0064400		0.34858	0.526288	2.37083
GO:0005543	phospholipid binding	Sjp_0089920	Sjp_0089920		0.34858	0.526288	2.37083
GO:0008331	high voltage-gated calcium channel activity	Sjp_0010110	Sjp_0010110		0.366967	0.538218	2.22266
GO:0004252	serine-type endopeptidase activity	Sjp_0037780	Sjp_0037780		0.366967	0.538218	2.22266
GO:0000049	tRNA binding	Sjp_0047670	Sjp_0047670		0.366967	0.538218	2.22266
GO:0016779	nucleotidyltransferase activity	Sjp_0090100	Sjp_0090100		0.372901	0.541763	1.5462
GO:0016779	nucleotidyltransferase activity	Sjp_0027070	Sjp_0027070		0.372901	0.541763	1.5462
GO:0003707	steroid hormone receptor activity	Sjp_0022650	Sjp_0022650		0.384839	0.553881	2.09191
GO:0050839	cell adhesion molecule binding	Sjp_0049730	Sjp_0049730		0.402212	0.568262	1.97569
GO:0005245	voltage-gated calcium channel activity	Sjp_0010110	Sjp_0010110		0.402212	0.568262	1.97569
GO:0005524	ATP binding	Sjp_0122750	Sjp_0122750		0.407094	0.569932	1.06364
GO:0005524	ATP binding	Sjp_0009170	Sjp_0009170		0.407094	0.569932	1.06364
GO:0005524	ATP binding	Sjp_0025240	Sjp_0025240		0.407094	0.569932	1.06364
GO:0005524	ATP binding	Sjp_0054180	Sjp_0054180		0.407094	0.569932	1.06364
GO:0005524	ATP binding	Sjp_0134640	Sjp_0134640		0.407094	0.569932	1.06364
GO:0005524	ATP binding	Sjp_0026390	Sjp_0026390		0.407094	0.569932	1.06364
GO:0005524	ATP binding	Sjp_0016940	Sjp_0016940		0.407094	0.569932	1.06364
GO:0005524	ATP binding	Sjp_0035720	Sjp_0035720		0.407094	0.569932	1.06364
GO:0005524	ATP binding	Sjp_0013210	Sjp_0013210		0.407094	0.569932	1.06364
GO:0005524	ATP binding	Sjp_0058370	Sjp_0058370		0.407094	0.569932	1.06364
GO:0005524	ATP binding	Sjp_0027360	Sjp_0027360		0.407094	0.569932	1.06364
GO:0005524	ATP binding	Sjp_0042060	Sjp_0042060		0.407094	0.569932	1.06364
GO:0005524	ATP binding	Sjp_0046120	Sjp_0046120		0.407094	0.569932	1.06364
GO:0005524	ATP binding	Sjp_0051430	Sjp_0051430		0.407094	0.569932	1.06364
GO:0005524	ATP binding	Sjp_0010490	Sjp_0010490		0.407094	0.569932	1.06364
GO:0005524	ATP binding	Sjp_0047670	Sjp_0047670		0.407094	0.569932	1.06364
GO:0005524	ATP binding	Sjp_0049470	Sjp_0049470		0.407094	0.569932	1.06364
GO:0005524	ATP binding	Sjp_0003220	Sjp_0003220		0.407094	0.569932	1.06364
GO:0005524	ATP binding	Sjp_0016460	Sjp_0016460		0.407094	0.569932	1.06364
GO:0005524	ATP binding	Sjp_0032660	Sjp_0032660		0.407094	0.569932	1.06364
GO:0005524	ATP binding	Sjp_0013990	Sjp_0013990		0.407094	0.569932	1.06364
GO:0005524	ATP binding	Sjp_0031430	Sjp_0031430		0.407094	0.569932	1.06364
GO:0005524	ATP binding	Sjp_0011260	Sjp_0011260		0.407094	0.569932	1.06364
GO:0004725	protein tyrosine phosphatase activity	Sjp_0114920	Sjp_0114920		0.419097	0.57133	1.87171
GO:0003700	sequence-specific DNA binding transcription factor activity	Sjp_0066350	Sjp_0066350		0.419223	0.57133	1.21581
GO:0003700	sequence-specific DNA binding transcription factor activity	Sjp_0097630	Sjp_0097630		0.419223	0.57133	1.21581
GO:0003700	sequence-specific DNA binding transcription factor activity	Sjp_0021790	Sjp_0021790		0.419223	0.57133	1.21581
GO:0003700	sequence-specific DNA binding transcription factor activity	Sjp_0022650	Sjp_0022650		0.419223	0.57133	1.21581
GO:0043565	sequence-specific DNA binding	Sjp_0066350	Sjp_0066350		0.419223	0.57133	1.21581
GO:0043565	sequence-specific DNA binding	Sjp_0009580	Sjp_0009580		0.419223	0.57133	1.21581
GO:0043565	sequence-specific DNA binding	Sjp_0022650	Sjp_0022650		0.419223	0.57133	1.21581
GO:0043565	sequence-specific DNA binding	Sjp_0047380	Sjp_0047380		0.419223	0.57133	1.21581
GO:0008234	cysteine-type peptidase activity	Sjp_0132650	Sjp_0132650		0.442335	0.597541	1.34198
GO:0008234	cysteine-type peptidase activity	Sjp_0035300	Sjp_0035300		0.442335	0.597541	1.34198
GO:0019904	protein domain specific binding	Sjp_0054180	Sjp_0054180		0.46697	0.619943	1.61648
GO:0004702	receptor signaling protein serine/threonine kinase activity	Sjp_0025240	Sjp_0025240		0.46697	0.619943	1.61648
GO:0051015	actin filament binding	Sjp_0061050	Sjp_0061050		0.496691	0.648224	1.48177
GO:0008565	protein transporter activity	Sjp_0080950	Sjp_0080950		0.496691	0.648224	1.48177
GO:0003682	chromatin binding	Sjp_0028600	Sjp_0028600		0.51093	0.661203	1.4225
GO:0005085	guanyl-nucleotide exchange factor activity	Sjp_0049610	Sjp_0049610		0.524769	0.673454	1.36779
GO:0003774	motor activity	Sjp_0009170	Sjp_0009170		0.533768	0.679341	1.12897
GO:0003774	motor activity	Sjp_0046120	Sjp_0046120		0.533768	0.679341	1.12897
GO:0005525	GTP binding	Sjp_0071620	Sjp_0071620		0.541071	0.682991	1.02782
GO:0005525	GTP binding	Sjp_0072740	Sjp_0072740		0.541071	0.682991	1.02782
GO:0005525	GTP binding	Sjp_0052790	Sjp_0052790		0.541071	0.682991	1.02782
GO:0005525	GTP binding	Sjp_0051430	Sjp_0051430		0.541071	0.682991	1.02782
GO:0005525	GTP binding	Sjp_0000290	Sjp_0000290		0.541071	0.682991	1.02782
GO:0003779	actin binding	Sjp_0061050	Sjp_0061050		0.559163	0.700091	1.07765
GO:0003779	actin binding	Sjp_0132970	Sjp_0132970		0.559163	0.700091	1.07765
GO:0000977	RNA polymerase II regulatory region sequence-specific DNA binding	Sjp_0066350	Sjp_0066350		0.564	0.700452	1.22629
GO:0042626	ATPase activity, coupled to transmembrane movement of substances	Sjp_0122750	Sjp_0122750		0.57635	0.707863	1.18542
GO:0019003	GDP binding	Sjp_0072740	Sjp_0072740		0.588354	0.707863	1.14718
GO:0016798	hydrolase activity, acting on glycosyl bonds	Sjp_0060870	Sjp_0060870		0.588354	0.707863	1.14718
GO:0008134	transcription factor binding	Sjp_0066350	Sjp_0066350		0.588354	0.707863	1.14718
GO:0004674	protein serine/threonine kinase activity	Sjp_0025240	Sjp_0025240		0.648992	0.756815	0.911859
GO:0004674	protein serine/threonine kinase activity	Sjp_0054180	Sjp_0054180		0.648992	0.756815	0.911859
GO:0004674	protein serine/threonine kinase activity	Sjp_0027360	Sjp_0027360		0.648992	0.756815	0.911859
GO:0004674	protein serine/threonine kinase activity	Sjp_0010490	Sjp_0010490		0.648992	0.756815	0.911859
GO:0004674	protein serine/threonine kinase activity	Sjp_0035050	Sjp_0035050		0.648992	0.756815	0.911859
GO:0008233	peptidase activity	Sjp_0033000	Sjp_0033000		0.651526	0.756815	0.906051
GO:0008233	peptidase activity	Sjp_0037780	Sjp_0037780		0.651526	0.756815	0.906051
GO:0008233	peptidase activity	Sjp_0132650	Sjp_0132650		0.651526	0.756815	0.906051
GO:0008233	peptidase activity	Sjp_0035300	Sjp_0035300		0.651526	0.756815	0.906051
GO:0005506	iron ion binding	Sjp_0033440	Sjp_0033440		0.653613	0.756815	0.961149
GO:0005102	receptor binding	Sjp_0103940	Sjp_0103940		0.653613	0.756815	0.961149
GO:0019829	cation-transporting ATPase activity	Sjp_0016460	Sjp_0016460		0.653613	0.756815	0.961149
GO:0005244	voltage-gated ion channel activity	Sjp_0010110	Sjp_0010110		0.682285	0.771462	0.889062
GO:0005267	potassium channel activity	Sjp_0055300	Sjp_0055300		0.682285	0.771462	0.889062
GO:0003924	GTPase activity	Sjp_0071620	Sjp_0071620		0.684989	0.771462	0.860383
GO:0003924	GTPase activity	Sjp_0072740	Sjp_0072740		0.684989	0.771462	0.860383
GO:0003924	GTPase activity	Sjp_0051430	Sjp_0051430		0.684989	0.771462	0.860383
GO:0004812	aminoacyl-tRNA ligase activity	Sjp_0047670	Sjp_0047670		0.69131	0.771462	0.867378
GO:0005262	calcium channel activity	Sjp_0010110	Sjp_0010110		0.69131	0.771462	0.867378
GO:0005249	voltage-gated potassium channel activity	Sjp_0055300	Sjp_0055300		0.73276	0.811835	0.773098
GO:0004713	protein tyrosine kinase activity	Sjp_0027360	Sjp_0027360		0.761907	0.838098	0.71125
GO:0005516	calmodulin binding	Sjp_0046400	Sjp_0046400		0.768688	0.839559	0.697304
GO:0005509	calcium ion binding	Sjp_0050540	Sjp_0050540		0.794247	0.861367	0.720861
GO:0005509	calcium ion binding	Sjp_0006370	Sjp_0006370		0.794247	0.861367	0.720861
GO:0005509	calcium ion binding	Sjp_0132970	Sjp_0132970		0.794247	0.861367	0.720861
GO:0016301	kinase activity	Sjp_0025240	Sjp_0025240		0.82923	0.893017	0.725765
GO:0016301	kinase activity	Sjp_0054180	Sjp_0054180		0.82923	0.893017	0.725765
GO:0016301	kinase activity	Sjp_0026390	Sjp_0026390		0.82923	0.893017	0.725765
GO:0016301	kinase activity	Sjp_0027360	Sjp_0027360		0.82923	0.893017	0.725765
GO:0016301	kinase activity	Sjp_0010490	Sjp_0010490		0.82923	0.893017	0.725765
GO:0005216	ion channel activity	Sjp_0055300	Sjp_0055300		0.837685	0.894468	0.623904
GO:0005216	ion channel activity	Sjp_0010110	Sjp_0010110		0.837685	0.894468	0.623904
GO:0016491	oxidoreductase activity	Sjp_0033440	Sjp_0033440		0.842194	0.894468	0.658565
GO:0016491	oxidoreductase activity	Sjp_0055140	Sjp_0055140		0.842194	0.894468	0.658565
GO:0016491	oxidoreductase activity	Sjp_0058160	Sjp_0058160		0.842194	0.894468	0.658565
GO:0005215	transporter activity	Sjp_0036440	Sjp_0036440		0.850168	0.896752	0.538826
GO:0046872	metal ion binding	Sjp_0020760	Sjp_0020760		0.860358	0.901328	0.819622
GO:0046872	metal ion binding	Sjp_0089920	Sjp_0089920		0.860358	0.901328	0.819622
GO:0046872	metal ion binding	Sjp_0081110	Sjp_0081110		0.860358	0.901328	0.819622
GO:0046872	metal ion binding	Sjp_0033440	Sjp_0033440		0.860358	0.901328	0.819622
GO:0046872	metal ion binding	Sjp_0054180	Sjp_0054180		0.860358	0.901328	0.819622
GO:0046872	metal ion binding	Sjp_0097630	Sjp_0097630		0.860358	0.901328	0.819622
GO:0046872	metal ion binding	Sjp_0089630	Sjp_0089630		0.860358	0.901328	0.819622
GO:0046872	metal ion binding	Sjp_0058370	Sjp_0058370		0.860358	0.901328	0.819622
GO:0046872	metal ion binding	Sjp_0010490	Sjp_0010490		0.860358	0.901328	0.819622
GO:0046872	metal ion binding	Sjp_0084530	Sjp_0084530		0.860358	0.901328	0.819622
GO:0046872	metal ion binding	Sjp_0103940	Sjp_0103940		0.860358	0.901328	0.819622
GO:0046872	metal ion binding	Sjp_0077560	Sjp_0077560		0.860358	0.901328	0.819622
GO:0046872	metal ion binding	Sjp_0016460	Sjp_0016460		0.860358	0.901328	0.819622
GO:0046872	metal ion binding	Sjp_0022650	Sjp_0022650		0.860358	0.901328	0.819622
GO:0046872	metal ion binding	Sjp_0043690	Sjp_0043690		0.860358	0.901328	0.819622
GO:0046872	metal ion binding	Sjp_0057160	Sjp_0057160		0.860358	0.901328	0.819622
GO:0046872	metal ion binding	Sjp_0132970	Sjp_0132970		0.860358	0.901328	0.819622
GO:0046872	metal ion binding	Sjp_0070020	Sjp_0070020		0.860358	0.901328	0.819622
GO:0004672	protein kinase activity	Sjp_0025240	Sjp_0025240		0.907328	0.939083	0.602754
GO:0004672	protein kinase activity	Sjp_0054180	Sjp_0054180		0.907328	0.939083	0.602754
GO:0004672	protein kinase activity	Sjp_0027360	Sjp_0027360		0.907328	0.939083	0.602754
GO:0004672	protein kinase activity	Sjp_0010490	Sjp_0010490		0.907328	0.939083	0.602754
GO:0016757	transferase activity, transferring glycosyl groups	Sjp_0093880	Sjp_0093880		0.908593	0.939083	0.428464
GO:0005515	protein binding	Sjp_0008230	Sjp_0008230		0.933044	0.957925	0.717877
GO:0005515	protein binding	Sjp_0048100	Sjp_0048100		0.933044	0.957925	0.717877
GO:0005515	protein binding	Sjp_0066350	Sjp_0066350		0.933044	0.957925	0.717877
GO:0005515	protein binding	Sjp_0069840	Sjp_0069840		0.933044	0.957925	0.717877
GO:0005515	protein binding	Sjp_0054180	Sjp_0054180		0.933044	0.957925	0.717877
GO:0005515	protein binding	Sjp_0127420	Sjp_0127420		0.933044	0.957925	0.717877
GO:0005515	protein binding	Sjp_0089630	Sjp_0089630		0.933044	0.957925	0.717877
GO:0005515	protein binding	Sjp_0058370	Sjp_0058370		0.933044	0.957925	0.717877
GO:0005515	protein binding	Sjp_0103940	Sjp_0103940		0.933044	0.957925	0.717877
GO:0005515	protein binding	Sjp_0022650	Sjp_0022650		0.933044	0.957925	0.717877
GO:0005515	protein binding	Sjp_0000290	Sjp_0000290		0.933044	0.957925	0.717877
GO:0005515	protein binding	Sjp_0080950	Sjp_0080950		0.933044	0.957925	0.717877
GO:0005515	protein binding	Sjp_0132970	Sjp_0132970		0.933044	0.957925	0.717877
GO:0016772	transferase activity, transferring phosphorus-containing groups	Sjp_0025240	Sjp_0025240		0.940564	0.959251	0.549228
GO:0016772	transferase activity, transferring phosphorus-containing groups	Sjp_0054180	Sjp_0054180		0.940564	0.959251	0.549228
GO:0016772	transferase activity, transferring phosphorus-containing groups	Sjp_0027360	Sjp_0027360		0.940564	0.959251	0.549228
GO:0016772	transferase activity, transferring phosphorus-containing groups	Sjp_0010490	Sjp_0010490		0.940564	0.959251	0.549228
GO:0016874	ligase activity	Sjp_0047670	Sjp_0047670		0.950508	0.963014	0.341947
GO:0016740	transferase activity	Sjp_0025240	Sjp_0025240		0.958291	0.964554	0.631287
GO:0016740	transferase activity	Sjp_0093880	Sjp_0093880		0.958291	0.964554	0.631287
GO:0016740	transferase activity	Sjp_0054180	Sjp_0054180		0.958291	0.964554	0.631287
GO:0016740	transferase activity	Sjp_0026390	Sjp_0026390		0.958291	0.964554	0.631287
GO:0016740	transferase activity	Sjp_0027360	Sjp_0027360		0.958291	0.964554	0.631287
GO:0016740	transferase activity	Sjp_0010490	Sjp_0010490		0.958291	0.964554	0.631287
GO:0016740	transferase activity	Sjp_0022920	Sjp_0022920		0.958291	0.964554	0.631287
GO:0016740	transferase activity	Sjp_0090100	Sjp_0090100		0.958291	0.964554	0.631287
GO:0016740	transferase activity	Sjp_0027070	Sjp_0027070		0.958291	0.964554	0.631287
GO:0003824	catalytic activity	Sjp_0081110	Sjp_0081110		0.992611	0.992611	0.297594
GO:0003824	catalytic activity	Sjp_0060870	Sjp_0060870		0.992611	0.992611	0.297594

## Sheet: AllGene2GO
QueryID	QuerySymbol	Description	E-Value	SubjectSymbol	Description	GOID	GOTerm	P-Value	Enrichment
Sjp_0008230	Sjp_0008230		2e-79	ntl-3	Protein NTL-3	GO:0005515	protein binding	0.933044	0.717877
Sjp_0020760	Sjp_0020760		2e-80	EEED8.16	Protein EEED8.16	GO:0008270	zinc ion binding	0.0522823	1.63361
Sjp_0020760	Sjp_0020760		2e-80	EEED8.16	Protein EEED8.16	GO:0046872	metal ion binding	0.860358	0.819622
Sjp_0122750	Sjp_0122750		7e-31	pgp-4	Protein PGP-4	GO:0000166	nucleotide binding	0.322081	1.09365
Sjp_0122750	Sjp_0122750		7e-31	pgp-4	Protein PGP-4	GO:0016887	ATPase activity	0.263584	1.44563
Sjp_0122750	Sjp_0122750		7e-31	pgp-4	Protein PGP-4	GO:0005524	ATP binding	0.407094	1.06364
Sjp_0122750	Sjp_0122750		7e-31	pgp-4	Protein PGP-4	GO:0042626	ATPase activity, coupled to transmembrane movement of substances	0.57635	1.18542
Sjp_0006650	Sjp_0006650		2e-40	M03B6.2	Protein M03B6.2	GO:0008028	monocarboxylic acid transmembrane transporter activity	0.204181	4.44531
Sjp_0071620	Sjp_0071620		1e-136	cgp-1	Protein CGP-1	GO:0000166	nucleotide binding	0.322081	1.09365
Sjp_0071620	Sjp_0071620		1e-136	cgp-1	Protein CGP-1	GO:0005525	GTP binding	0.541071	1.02782
Sjp_0071620	Sjp_0071620		1e-136	cgp-1	Protein CGP-1	GO:0003924	GTPase activity	0.684989	0.860383
Sjp_0064400	Sjp_0064400		4e-66	CELE_Y69A2AR.18	Protein Y69A2AR.18	GO:0046961	proton-transporting ATPase activity, rotational mechanism	0.34858	2.37083
Sjp_0064400	Sjp_0064400		4e-66	CELE_Y69A2AR.18	Protein Y69A2AR.18	GO:0046933	proton-transporting ATP synthase activity, rotational mechanism	0.181113	5.08036
Sjp_0036440	Sjp_0036440		1e-48	sel-9	Protein SEL-9	GO:0005215	transporter activity	0.850168	0.538826
Sjp_0034270	Sjp_0034270		5e-80	Y55F3AM.3	Protein Y55F3AM.3	GO:0000166	nucleotide binding	0.322081	1.09365
Sjp_0034270	Sjp_0034270		5e-80	Y55F3AM.3	Protein Y55F3AM.3	GO:0003676	nucleic acid binding	0.0550001	1.55521
Sjp_0034270	Sjp_0034270		5e-80	Y55F3AM.3	Protein Y55F3AM.3	GO:0003723	RNA binding	0.0924743	1.60191
Sjp_0037410	Sjp_0037410		1e-16	CELE_Y52B11A.10	Protein Y52B11A.10	GO:0003723	RNA binding	0.0924743	1.60191
Sjp_0089920	Sjp_0089920		9e-46	C26H9A.2	Protein C26H9A.2	GO:0046872	metal ion binding	0.860358	0.819622
Sjp_0089920	Sjp_0089920		9e-46	C26H9A.2	Protein C26H9A.2	GO:0005543	phospholipid binding	0.34858	2.37083
Sjp_0084110	Sjp_0084110		3e-88	eif-3.C	Protein EIF-3.C	GO:0003743	translation initiation factor activity	0.175041	2.63426
Sjp_0084110	Sjp_0084110		3e-88	eif-3.C	Protein EIF-3.C	GO:0003723	RNA binding	0.0924743	1.60191
Sjp_0084110	Sjp_0084110		3e-88	eif-3.C	Protein EIF-3.C	GO:0031369	translation initiation factor binding	0.107861	8.89062
Sjp_0048100	Sjp_0048100		2e-66	gad-1	Protein GAD-1	GO:0005515	protein binding	0.933044	0.717877
Sjp_0114920	Sjp_0114920		4e-11	vhp-1	Protein VHP-1	GO:0008579	JUN kinase phosphatase activity	0.0554552	17.7812
Sjp_0114920	Sjp_0114920		4e-11	vhp-1	Protein VHP-1	GO:0008138	protein tyrosine/serine/threonine phosphatase activity	0.226604	3.95139
Sjp_0114920	Sjp_0114920		4e-11	vhp-1	Protein VHP-1	GO:0004721	phosphoprotein phosphatase activity	0.279316	1.9223
Sjp_0114920	Sjp_0114920		4e-11	vhp-1	Protein VHP-1	GO:0004725	protein tyrosine phosphatase activity	0.419097	1.87171
Sjp_0114920	Sjp_0114920		4e-11	vhp-1	Protein VHP-1	GO:0016791	phosphatase activity	0.175041	2.63426
Sjp_0114920	Sjp_0114920		4e-11	vhp-1	Protein VHP-1	GO:0017017	MAP kinase tyrosine/serine/threonine phosphatase activity	0.0820287	11.8542
Sjp_0114920	Sjp_0114920		4e-11	vhp-1	Protein VHP-1	GO:0016787	hydrolase activity	0.28854	1.16262
Sjp_0004410	Sjp_0004410		1e-49	C46C11.1	Protein C46C11.1	GO:0016298	lipase activity	0.107861	8.89062
Sjp_0004410	Sjp_0004410		1e-49	C46C11.1	Protein C46C11.1	GO:0016787	hydrolase activity	0.28854	1.16262
Sjp_0081110	Sjp_0081110		1e-90	T23F11.1	Protein T23F11.1	GO:0004722	protein serine/threonine phosphatase activity	0.310204	2.73558
Sjp_0081110	Sjp_0081110		1e-90	T23F11.1	Protein T23F11.1	GO:0004721	phosphoprotein phosphatase activity	0.279316	1.9223
Sjp_0081110	Sjp_0081110		1e-90	T23F11.1	Protein T23F11.1	GO:0003824	catalytic activity	0.992611	0.297594
Sjp_0081110	Sjp_0081110		1e-90	T23F11.1	Protein T23F11.1	GO:0046872	metal ion binding	0.860358	0.819622
Sjp_0081110	Sjp_0081110		1e-90	T23F11.1	Protein T23F11.1	GO:0016787	hydrolase activity	0.28854	1.16262
Sjp_0060710	Sjp_0060710		6e-16	toe-1	Protein TOE-1	GO:0030515	snoRNA binding	0.248401	3.55625
Sjp_0072740	Sjp_0072740		2e-15	rab-11.1	Protein RAB-11.1	GO:0000166	nucleotide binding	0.322081	1.09365
Sjp_0072740	Sjp_0072740		2e-15	rab-11.1	Protein RAB-11.1	GO:0005525	GTP binding	0.541071	1.02782
Sjp_0072740	Sjp_0072740		2e-15	rab-11.1	Protein RAB-11.1	GO:0003924	GTPase activity	0.684989	0.860383
Sjp_0072740	Sjp_0072740		2e-15	rab-11.1	Protein RAB-11.1	GO:0019003	GDP binding	0.588354	1.14718
Sjp_0009170	Sjp_0009170		3e-176	che-3	Protein CHE-3	GO:0016887	ATPase activity	0.263584	1.44563
Sjp_0009170	Sjp_0009170		3e-176	che-3	Protein CHE-3	GO:0003774	motor activity	0.533768	1.12897
Sjp_0009170	Sjp_0009170		3e-176	che-3	Protein CHE-3	GO:0000166	nucleotide binding	0.322081	1.09365
Sjp_0009170	Sjp_0009170		3e-176	che-3	Protein CHE-3	GO:0005524	ATP binding	0.407094	1.06364
Sjp_0009170	Sjp_0009170		3e-176	che-3	Protein CHE-3	GO:0003777	microtubule motor activity	0.0789175	2.45259
Sjp_0032030	Sjp_0032030		2e-31	cpb-3	Protein CPB-3	GO:0000166	nucleotide binding	0.322081	1.09365
Sjp_0032030	Sjp_0032030		2e-31	cpb-3	Protein CPB-3	GO:0003676	nucleic acid binding	0.0550001	1.55521
Sjp_0032030	Sjp_0032030		2e-31	cpb-3	Protein CPB-3	GO:0003723	RNA binding	0.0924743	1.60191
Sjp_0008430	Sjp_0008430		3e-14	dnj-15	Protein DNJ-15	GO:0051087	chaperone binding	0.0572209	5.08036
Sjp_0033000	Sjp_0033000		6e-40	dpf-1	Protein DPF-1	GO:0008236	serine-type peptidase activity	0.116445	3.3869
Sjp_0033000	Sjp_0033000		6e-40	dpf-1	Protein DPF-1	GO:0004177	aminopeptidase activity	0.310204	2.73558
Sjp_0033000	Sjp_0033000		6e-40	dpf-1	Protein DPF-1	GO:0008233	peptidase activity	0.651526	0.906051
Sjp_0033000	Sjp_0033000		6e-40	dpf-1	Protein DPF-1	GO:0016787	hydrolase activity	0.28854	1.16262
Sjp_0037780	Sjp_0037780		2e-68	bli-4	Protein BLI-4	GO:0004252	serine-type endopeptidase activity	0.366967	2.22266
Sjp_0037780	Sjp_0037780		2e-68	bli-4	Protein BLI-4	GO:0008236	serine-type peptidase activity	0.116445	3.3869
Sjp_0037780	Sjp_0037780		2e-68	bli-4	Protein BLI-4	GO:0008233	peptidase activity	0.651526	0.906051
Sjp_0037780	Sjp_0037780		2e-68	bli-4	Protein BLI-4	GO:0016787	hydrolase activity	0.28854	1.16262
Sjp_0039600	Sjp_0039600		2e-33	tyra-3	Protein TYRA-3	GO:0004930	G-protein coupled receptor activity	0.0389979	2.65392
Sjp_0039600	Sjp_0039600		2e-33	tyra-3	Protein TYRA-3	GO:0004871	signal transducer activity	0.0670796	2.27965
Sjp_0085990	Sjp_0085990		2e-17	npp-10	Protein NPP-10	GO:0003723	RNA binding	0.0924743	1.60191
Sjp_0066350	Sjp_0066350		4e-21	pop-1	Protein POP-1	GO:0000977	RNA polymerase II regulatory region sequence-specific DNA binding	0.564	1.22629
Sjp_0066350	Sjp_0066350		4e-21	pop-1	Protein POP-1	GO:0043565	sequence-specific DNA binding	0.419223	1.21581
Sjp_0066350	Sjp_0066350		4e-21	pop-1	Protein POP-1	GO:0003700	sequence-specific DNA binding transcription factor activity	0.419223	1.21581
Sjp_0066350	Sjp_0066350		4e-21	pop-1	Protein POP-1	GO:0019901	protein kinase binding	0.310844	1.77812
Sjp_0066350	Sjp_0066350		4e-21	pop-1	Protein POP-1	GO:0035035	histone acetyltransferase binding	0.0554552	17.7812
Sjp_0066350	Sjp_0066350		4e-21	pop-1	Protein POP-1	GO:0042826	histone deacetylase binding	0.132973	7.1125
Sjp_0066350	Sjp_0066350		4e-21	pop-1	Protein POP-1	GO:0008013	beta-catenin binding	0.226604	3.95139
Sjp_0066350	Sjp_0066350		4e-21	pop-1	Protein POP-1	GO:0008134	transcription factor binding	0.588354	1.14718
Sjp_0066350	Sjp_0066350		4e-21	pop-1	Protein POP-1	GO:0003677	DNA binding	0.205524	1.30505
Sjp_0066350	Sjp_0066350		4e-21	pop-1	Protein POP-1	GO:0005515	protein binding	0.933044	0.717877
Sjp_0056380	Sjp_0056380		2e-42	M57.2	Protein M57.2	GO:0008318	protein prenyltransferase activity	0.0554552	17.7812
Sjp_0088520	Sjp_0088520		2e-64	mgl-1	Protein MGL-1	GO:0004871	signal transducer activity	0.0670796	2.27965
Sjp_0088520	Sjp_0088520		2e-64	mgl-1	Protein MGL-1	GO:0001642	group III metabotropic glutamate receptor activity	0.0820287	11.8542
Sjp_0088520	Sjp_0088520		2e-64	mgl-1	Protein MGL-1	GO:0004930	G-protein coupled receptor activity	0.0389979	2.65392
Sjp_0025240	Sjp_0025240		1e-77	gck-2	Protein GCK-2	GO:0005083	small GTPase regulator activity	0.226604	3.95139
Sjp_0025240	Sjp_0025240		1e-77	gck-2	Protein GCK-2	GO:0004672	protein kinase activity	0.907328	0.602754
Sjp_0025240	Sjp_0025240		1e-77	gck-2	Protein GCK-2	GO:0004674	protein serine/threonine kinase activity	0.648992	0.911859
Sjp_0025240	Sjp_0025240		1e-77	gck-2	Protein GCK-2	GO:0000166	nucleotide binding	0.322081	1.09365
Sjp_0025240	Sjp_0025240		1e-77	gck-2	Protein GCK-2	GO:0005524	ATP binding	0.407094	1.06364
Sjp_0025240	Sjp_0025240		1e-77	gck-2	Protein GCK-2	GO:0004702	receptor signaling protein serine/threonine kinase activity	0.46697	1.61648
Sjp_0025240	Sjp_0025240		1e-77	gck-2	Protein GCK-2	GO:0016772	transferase activity, transferring phosphorus-containing groups	0.940564	0.549228
Sjp_0025240	Sjp_0025240		1e-77	gck-2	Protein GCK-2	GO:0016740	transferase activity	0.958291	0.631287
Sjp_0025240	Sjp_0025240		1e-77	gck-2	Protein GCK-2	GO:0016301	kinase activity	0.82923	0.725765
Sjp_0055300	Sjp_0055300		1e-11	egl-2	Protein EGL-2	GO:0019901	protein kinase binding	0.310844	1.77812
Sjp_0055300	Sjp_0055300		1e-11	egl-2	Protein EGL-2	GO:0004871	signal transducer activity	0.0670796	2.27965
Sjp_0055300	Sjp_0055300		1e-11	egl-2	Protein EGL-2	GO:0005267	potassium channel activity	0.682285	0.889062
Sjp_0055300	Sjp_0055300		1e-11	egl-2	Protein EGL-2	GO:0000155	phosphorelay sensor kinase activity	0.181113	5.08036
Sjp_0055300	Sjp_0055300		1e-11	egl-2	Protein EGL-2	GO:0005216	ion channel activity	0.837685	0.623904
Sjp_0055300	Sjp_0055300		1e-11	egl-2	Protein EGL-2	GO:0005249	voltage-gated potassium channel activity	0.73276	0.773098
Sjp_0033440	Sjp_0033440		1e-137	let-268	Protein LET-268	GO:0016705	oxidoreductase activity, acting on paired donors, with incorporation or reduction of molecular oxygen	0.132973	7.1125
Sjp_0033440	Sjp_0033440		1e-137	let-268	Protein LET-268	GO:0016706	oxidoreductase activity, acting on paired donors, with incorporation or reduction of molecular oxygen, 2-oxoglutarate as one donor, and incorporation of one atom each of oxygen into both donors	0.226604	3.95139
Sjp_0033440	Sjp_0033440		1e-137	let-268	Protein LET-268	GO:0008475	procollagen-lysine 5-dioxygenase activity	0.0554552	17.7812
Sjp_0033440	Sjp_0033440		1e-137	let-268	Protein LET-268	GO:0003980	UDP-glucose:glycoprotein glucosyltransferase activity	0.107861	8.89062
Sjp_0033440	Sjp_0033440		1e-137	let-268	Protein LET-268	GO:0051213	dioxygenase activity	0.181113	5.08036
Sjp_0033440	Sjp_0033440		1e-137	let-268	Protein LET-268	GO:0031418	L-ascorbic acid binding	0.107861	8.89062
Sjp_0033440	Sjp_0033440		1e-137	let-268	Protein LET-268	GO:0005506	iron ion binding	0.653613	0.961149
Sjp_0033440	Sjp_0033440		1e-137	let-268	Protein LET-268	GO:0016491	oxidoreductase activity	0.842194	0.658565
Sjp_0033440	Sjp_0033440		1e-137	let-268	Protein LET-268	GO:0046872	metal ion binding	0.860358	0.819622
Sjp_0100160	Sjp_0100160		3e-43	T06D8.5	Protein T06D8.5	GO:0016627	oxidoreductase activity, acting on the CH-CH group of donors	0.204181	4.44531
Sjp_0093880	Sjp_0093880		4e-30	cgt-2	Protein CGT-2	GO:0016757	transferase activity, transferring glycosyl groups	0.908593	0.428464
Sjp_0093880	Sjp_0093880		4e-30	cgt-2	Protein CGT-2	GO:0008120	ceramide glucosyltransferase activity	0.0554552	17.7812
Sjp_0093880	Sjp_0093880		4e-30	cgt-2	Protein CGT-2	GO:0016740	transferase activity	0.958291	0.631287
Sjp_0064530	Sjp_0064530		3e-133	gpb-1	Protein GPB-1	GO:0004871	signal transducer activity	0.0670796	2.27965
Sjp_0069840	Sjp_0069840		2e-11	rcn-1	Protein RCN-1	GO:0004865	protein serine/threonine phosphatase inhibitor activity	0.0281195	35.5625
Sjp_0069840	Sjp_0069840		2e-11	rcn-1	Protein RCN-1	GO:0005515	protein binding	0.933044	0.717877
Sjp_0069840	Sjp_0069840		2e-11	rcn-1	Protein RCN-1	GO:0030346	protein phosphatase 2B binding	0.0281195	35.5625
Sjp_0009580	Sjp_0009580		5e-26	ceh-1	Protein CEH-1	GO:0003677	DNA binding	0.205524	1.30505
Sjp_0009580	Sjp_0009580		5e-26	ceh-1	Protein CEH-1	GO:0043565	sequence-specific DNA binding	0.419223	1.21581
Sjp_0030300	Sjp_0030300		4e-74	mon-2	Protein MON-2	GO:0005086	ARF guanyl-nucleotide exchange factor activity	0.0196429	8.89062
Sjp_0054180	Sjp_0054180		4e-137	pkc-3	Protein PKC-3	GO:0000166	nucleotide binding	0.322081	1.09365
Sjp_0054180	Sjp_0054180		4e-137	pkc-3	Protein PKC-3	GO:0005524	ATP binding	0.407094	1.06364
Sjp_0054180	Sjp_0054180		4e-137	pkc-3	Protein PKC-3	GO:0016772	transferase activity, transferring phosphorus-containing groups	0.940564	0.549228
Sjp_0054180	Sjp_0054180		4e-137	pkc-3	Protein PKC-3	GO:0008270	zinc ion binding	0.0522823	1.63361
Sjp_0054180	Sjp_0054180		4e-137	pkc-3	Protein PKC-3	GO:0019904	protein domain specific binding	0.46697	1.61648
Sjp_0054180	Sjp_0054180		4e-137	pkc-3	Protein PKC-3	GO:0004672	protein kinase activity	0.907328	0.602754
Sjp_0054180	Sjp_0054180		4e-137	pkc-3	Protein PKC-3	GO:0004674	protein serine/threonine kinase activity	0.648992	0.911859
Sjp_0054180	Sjp_0054180		4e-137	pkc-3	Protein PKC-3	GO:0004697	protein kinase C activity	0.269588	3.23295
Sjp_0054180	Sjp_0054180		4e-137	pkc-3	Protein PKC-3	GO:0005515	protein binding	0.933044	0.717877
Sjp_0054180	Sjp_0054180		4e-137	pkc-3	Protein PKC-3	GO:0046872	metal ion binding	0.860358	0.819622
Sjp_0054180	Sjp_0054180		4e-137	pkc-3	Protein PKC-3	GO:0016740	transferase activity	0.958291	0.631287
Sjp_0054180	Sjp_0054180		4e-137	pkc-3	Protein PKC-3	GO:0016301	kinase activity	0.82923	0.725765
Sjp_0051980	Sjp_0051980		1e-24	K02D10.1	Protein K02D10.1	GO:0016791	phosphatase activity	0.175041	2.63426
Sjp_0134640	Sjp_0134640		1e-100	unc-116	Protein UNC-116	GO:0016887	ATPase activity	0.263584	1.44563
Sjp_0134640	Sjp_0134640		1e-100	unc-116	Protein UNC-116	GO:0000166	nucleotide binding	0.322081	1.09365
Sjp_0134640	Sjp_0134640		1e-100	unc-116	Protein UNC-116	GO:0005524	ATP binding	0.407094	1.06364
Sjp_0134640	Sjp_0134640		1e-100	unc-116	Protein UNC-116	GO:0008574	plus-end-directed microtubule motor activity	0.0430357	5.92708
Sjp_0134640	Sjp_0134640		1e-100	unc-116	Protein UNC-116	GO:0008017	microtubule binding	0.20585	2.37083
Sjp_0134640	Sjp_0134640		1e-100	unc-116	Protein UNC-116	GO:0003777	microtubule motor activity	0.0789175	2.45259
Sjp_0060870	Sjp_0060870		2e-14	F13H10.4	Protein F13H10.4	GO:0003824	catalytic activity	0.992611	0.297594
Sjp_0060870	Sjp_0060870		2e-14	F13H10.4	Protein F13H10.4	GO:0004573	mannosyl-oligosaccharide glucosidase activity	0.0554552	17.7812
Sjp_0060870	Sjp_0060870		2e-14	F13H10.4	Protein F13H10.4	GO:0016787	hydrolase activity	0.28854	1.16262
Sjp_0060870	Sjp_0060870		2e-14	F13H10.4	Protein F13H10.4	GO:0016798	hydrolase activity, acting on glycosyl bonds	0.588354	1.14718
Sjp_0082650	Sjp_0082650		1e-13	ser-2	Protein SER-2	GO:0004930	G-protein coupled receptor activity	0.0389979	2.65392
Sjp_0082650	Sjp_0082650		1e-13	ser-2	Protein SER-2	GO:0004989	octopamine receptor activity	0.157384	5.92708
Sjp_0082650	Sjp_0082650		1e-13	ser-2	Protein SER-2	GO:0004871	signal transducer activity	0.0670796	2.27965
Sjp_0082650	Sjp_0082650		1e-13	ser-2	Protein SER-2	GO:0008226	tyramine receptor activity	0.107861	8.89062
Sjp_0097630	Sjp_0097630		1e-16	blmp-1	Protein BLMP-1	GO:0003676	nucleic acid binding	0.0550001	1.55521
Sjp_0097630	Sjp_0097630		1e-16	blmp-1	Protein BLMP-1	GO:0003700	sequence-specific DNA binding transcription factor activity	0.419223	1.21581
Sjp_0097630	Sjp_0097630		1e-16	blmp-1	Protein BLMP-1	GO:0046872	metal ion binding	0.860358	0.819622
Sjp_0049730	Sjp_0049730		0	unc-44	Protein UNC-44	GO:0050839	cell adhesion molecule binding	0.402212	1.97569
Sjp_0127420	Sjp_0127420		3e-14	shn-1	Protein SHN-1	GO:0005515	protein binding	0.933044	0.717877
Sjp_0132650	Sjp_0132650		2e-62	cpl-1	Protein CPL-1	GO:0008234	cysteine-type peptidase activity	0.442335	1.34198
Sjp_0132650	Sjp_0132650		2e-62	cpl-1	Protein CPL-1	GO:0008233	peptidase activity	0.651526	0.906051
Sjp_0132650	Sjp_0132650		2e-62	cpl-1	Protein CPL-1	GO:0016787	hydrolase activity	0.28854	1.16262
Sjp_0089630	Sjp_0089630		1e-50	ZK632.12	Protein ZK632.12	GO:0005515	protein binding	0.933044	0.717877
Sjp_0089630	Sjp_0089630		1e-50	ZK632.12	Protein ZK632.12	GO:0046872	metal ion binding	0.860358	0.819622
Sjp_0089630	Sjp_0089630		1e-50	ZK632.12	Protein ZK632.12	GO:0032266	phosphatidylinositol-3-phosphate binding	0.329664	2.54018
Sjp_0070990	Sjp_0070990		3e-11	CELE_Y57G11C.9	Protein Y57G11C.9	GO:0000166	nucleotide binding	0.322081	1.09365
Sjp_0070990	Sjp_0070990		3e-11	CELE_Y57G11C.9	Protein Y57G11C.9	GO:0003676	nucleic acid binding	0.0550001	1.55521
Sjp_0026390	Sjp_0026390		3e-16	nol-9	Protein NOL-9	GO:0000166	nucleotide binding	0.322081	1.09365
Sjp_0026390	Sjp_0026390		3e-16	nol-9	Protein NOL-9	GO:0005524	ATP binding	0.407094	1.06364
Sjp_0026390	Sjp_0026390		3e-16	nol-9	Protein NOL-9	GO:0051731	polynucleotide 5'-hydroxyl-kinase activity	0.0281195	35.5625
Sjp_0026390	Sjp_0026390		3e-16	nol-9	Protein NOL-9	GO:0016740	transferase activity	0.958291	0.631287
Sjp_0026390	Sjp_0026390		3e-16	nol-9	Protein NOL-9	GO:0016301	kinase activity	0.82923	0.725765
Sjp_0055140	Sjp_0055140		1e-120	pdha-1	Protein PDHA-1	GO:0016624	oxidoreductase activity, acting on the aldehyde or oxo group of donors, disulfide as acceptor	0.0554552	17.7812
Sjp_0055140	Sjp_0055140		1e-120	pdha-1	Protein PDHA-1	GO:0016491	oxidoreductase activity	0.842194	0.658565
Sjp_0055140	Sjp_0055140		1e-120	pdha-1	Protein PDHA-1	GO:0004739	pyruvate dehydrogenase (acetyl-transferring) activity	0.0554552	17.7812
Sjp_0052790	Sjp_0052790		1e-161	T28D6.6	Protein T28D6.6	GO:0000166	nucleotide binding	0.322081	1.09365
Sjp_0052790	Sjp_0052790		1e-161	T28D6.6	Protein T28D6.6	GO:0005525	GTP binding	0.541071	1.02782
Sjp_0016940	Sjp_0016940		0	rha-1	Protein RHA-1	GO:0008026	ATP-dependent helicase activity	0.215063	1.87171
Sjp_0016940	Sjp_0016940		0	rha-1	Protein RHA-1	GO:0004386	helicase activity	0.0763973	2.01297
Sjp_0016940	Sjp_0016940		0	rha-1	Protein RHA-1	GO:0004004	ATP-dependent RNA helicase activity	0.0572209	5.08036
Sjp_0016940	Sjp_0016940		0	rha-1	Protein RHA-1	GO:0000166	nucleotide binding	0.322081	1.09365
Sjp_0016940	Sjp_0016940		0	rha-1	Protein RHA-1	GO:0005524	ATP binding	0.407094	1.06364
Sjp_0016940	Sjp_0016940		0	rha-1	Protein RHA-1	GO:0003723	RNA binding	0.0924743	1.60191
Sjp_0016940	Sjp_0016940		0	rha-1	Protein RHA-1	GO:0044822	poly(A) RNA binding	0.0727776	4.44531
Sjp_0016940	Sjp_0016940		0	rha-1	Protein RHA-1	GO:0003676	nucleic acid binding	0.0550001	1.55521
Sjp_0016940	Sjp_0016940		0	rha-1	Protein RHA-1	GO:0003677	DNA binding	0.205524	1.30505
Sjp_0016940	Sjp_0016940		0	rha-1	Protein RHA-1	GO:0016787	hydrolase activity	0.28854	1.16262
Sjp_0035720	Sjp_0035720		2e-136	cct-8	Protein CCT-8	GO:0051082	unfolded protein binding	0.258239	2.03214
Sjp_0035720	Sjp_0035720		2e-136	cct-8	Protein CCT-8	GO:0000166	nucleotide binding	0.322081	1.09365
Sjp_0035720	Sjp_0035720		2e-136	cct-8	Protein CCT-8	GO:0005524	ATP binding	0.407094	1.06364
Sjp_0058500	Sjp_0058500		3e-24	tag-296	Protein TAG-296	GO:0051861	glycolipid binding	0.0281195	35.5625
Sjp_0058500	Sjp_0058500		3e-24	tag-296	Protein TAG-296	GO:0017089	glycolipid transporter activity	0.0281195	35.5625
Sjp_0013210	Sjp_0013210		0	F56D2.6	Protein F56D2.6	GO:0004386	helicase activity	0.0763973	2.01297
Sjp_0013210	Sjp_0013210		0	F56D2.6	Protein F56D2.6	GO:0004004	ATP-dependent RNA helicase activity	0.0572209	5.08036
Sjp_0013210	Sjp_0013210		0	F56D2.6	Protein F56D2.6	GO:0044822	poly(A) RNA binding	0.0727776	4.44531
Sjp_0013210	Sjp_0013210		0	F56D2.6	Protein F56D2.6	GO:0000166	nucleotide binding	0.322081	1.09365
Sjp_0013210	Sjp_0013210		0	F56D2.6	Protein F56D2.6	GO:0003676	nucleic acid binding	0.0550001	1.55521
Sjp_0013210	Sjp_0013210		0	F56D2.6	Protein F56D2.6	GO:0005524	ATP binding	0.407094	1.06364
Sjp_0013210	Sjp_0013210		0	F56D2.6	Protein F56D2.6	GO:0016787	hydrolase activity	0.28854	1.16262
Sjp_0049610	Sjp_0049610		3e-46	grp-1	Protein GRP-1	GO:0005086	ARF guanyl-nucleotide exchange factor activity	0.0196429	8.89062
Sjp_0049610	Sjp_0049610		3e-46	grp-1	Protein GRP-1	GO:0005085	guanyl-nucleotide exchange factor activity	0.524769	1.36779
Sjp_0035300	Sjp_0035300		2e-12	usp-46	Protein USP-46	GO:0035255	ionotropic glutamate receptor binding	0.107861	8.89062
Sjp_0035300	Sjp_0035300		2e-12	usp-46	Protein USP-46	GO:0008234	cysteine-type peptidase activity	0.442335	1.34198
Sjp_0035300	Sjp_0035300		2e-12	usp-46	Protein USP-46	GO:0008233	peptidase activity	0.651526	0.906051
Sjp_0035300	Sjp_0035300		2e-12	usp-46	Protein USP-46	GO:0004843	ubiquitin-specific protease activity	0.248401	3.55625
Sjp_0035300	Sjp_0035300		2e-12	usp-46	Protein USP-46	GO:0016787	hydrolase activity	0.28854	1.16262
Sjp_0035300	Sjp_0035300		2e-12	usp-46	Protein USP-46	GO:0036459	ubiquitinyl hydrolase activity	0.226604	3.95139
Sjp_0058370	Sjp_0058370		5e-172	nsf-1	Protein NSF-1	GO:0000166	nucleotide binding	0.322081	1.09365
Sjp_0058370	Sjp_0058370		5e-172	nsf-1	Protein NSF-1	GO:0005524	ATP binding	0.407094	1.06364
Sjp_0058370	Sjp_0058370		5e-172	nsf-1	Protein NSF-1	GO:0005515	protein binding	0.933044	0.717877
Sjp_0058370	Sjp_0058370		5e-172	nsf-1	Protein NSF-1	GO:0046872	metal ion binding	0.860358	0.819622
Sjp_0058370	Sjp_0058370		5e-172	nsf-1	Protein NSF-1	GO:0016787	hydrolase activity	0.28854	1.16262
Sjp_0027360	Sjp_0027360		6e-33	mek-2	Protein MEK-2	GO:0000166	nucleotide binding	0.322081	1.09365
Sjp_0027360	Sjp_0027360		6e-33	mek-2	Protein MEK-2	GO:0005524	ATP binding	0.407094	1.06364
Sjp_0027360	Sjp_0027360		6e-33	mek-2	Protein MEK-2	GO:0004713	protein tyrosine kinase activity	0.761907	0.71125
Sjp_0027360	Sjp_0027360		6e-33	mek-2	Protein MEK-2	GO:0016772	transferase activity, transferring phosphorus-containing groups	0.940564	0.549228
Sjp_0027360	Sjp_0027360		6e-33	mek-2	Protein MEK-2	GO:0004672	protein kinase activity	0.907328	0.602754
Sjp_0027360	Sjp_0027360		6e-33	mek-2	Protein MEK-2	GO:0004674	protein serine/threonine kinase activity	0.648992	0.911859
Sjp_0027360	Sjp_0027360		6e-33	mek-2	Protein MEK-2	GO:0004708	MAP kinase kinase activity	0.132973	7.1125
Sjp_0027360	Sjp_0027360		6e-33	mek-2	Protein MEK-2	GO:0016740	transferase activity	0.958291	0.631287
Sjp_0027360	Sjp_0027360		6e-33	mek-2	Protein MEK-2	GO:0016301	kinase activity	0.82923	0.725765
Sjp_0042060	Sjp_0042060		2e-119	inf-1	Protein INF-1	GO:0008026	ATP-dependent helicase activity	0.215063	1.87171
Sjp_0042060	Sjp_0042060		2e-119	inf-1	Protein INF-1	GO:0004386	helicase activity	0.0763973	2.01297
Sjp_0042060	Sjp_0042060		2e-119	inf-1	Protein INF-1	GO:0000166	nucleotide binding	0.322081	1.09365
Sjp_0042060	Sjp_0042060		2e-119	inf-1	Protein INF-1	GO:0003676	nucleic acid binding	0.0550001	1.55521
Sjp_0042060	Sjp_0042060		2e-119	inf-1	Protein INF-1	GO:0003743	translation initiation factor activity	0.175041	2.63426
Sjp_0042060	Sjp_0042060		2e-119	inf-1	Protein INF-1	GO:0005524	ATP binding	0.407094	1.06364
Sjp_0042060	Sjp_0042060		2e-119	inf-1	Protein INF-1	GO:0003723	RNA binding	0.0924743	1.60191
Sjp_0042060	Sjp_0042060		2e-119	inf-1	Protein INF-1	GO:0016787	hydrolase activity	0.28854	1.16262
Sjp_0021280	Sjp_0021280		7e-34	tsfm-1	Protein TSFM-1	GO:0003746	translation elongation factor activity	0.248401	3.55625
Sjp_0129610	Sjp_0129610		4e-13	rpl-38	Protein RPL-38	GO:0003735	structural constituent of ribosome	0.283912	1.48177
Sjp_0030640	Sjp_0030640		1e-33	C34C12.8	Protein C34C12.8	GO:0042803	protein homodimerization activity	0.164948	2.73558
Sjp_0030640	Sjp_0030640		1e-33	C34C12.8	Protein C34C12.8	GO:0051087	chaperone binding	0.0572209	5.08036
Sjp_0030640	Sjp_0030640		1e-33	C34C12.8	Protein C34C12.8	GO:0000774	adenyl-nucleotide exchange factor activity	0.0281195	35.5625
Sjp_0046120	Sjp_0046120		0	dhc-1	Protein DHC-1	GO:0016887	ATPase activity	0.263584	1.44563
Sjp_0046120	Sjp_0046120		0	dhc-1	Protein DHC-1	GO:0003774	motor activity	0.533768	1.12897
Sjp_0046120	Sjp_0046120		0	dhc-1	Protein DHC-1	GO:0000166	nucleotide binding	0.322081	1.09365
Sjp_0046120	Sjp_0046120		0	dhc-1	Protein DHC-1	GO:0005524	ATP binding	0.407094	1.06364
Sjp_0046120	Sjp_0046120		0	dhc-1	Protein DHC-1	GO:0003777	microtubule motor activity	0.0789175	2.45259
Sjp_0028600	Sjp_0028600		7e-12	ada-2	Protein ADA-2	GO:0003677	DNA binding	0.205524	1.30505
Sjp_0028600	Sjp_0028600		7e-12	ada-2	Protein ADA-2	GO:0003682	chromatin binding	0.51093	1.4225
Sjp_0107170	Sjp_0107170		3e-12	npp-20	Protein NPP-20	GO:0003674	molecular_function	0.306686	1.5462
Sjp_0051430	Sjp_0051430		1e-71	CELE_Y61A9LA.10	Protein Y61A9LA.10	GO:0000166	nucleotide binding	0.322081	1.09365
Sjp_0051430	Sjp_0051430		1e-71	CELE_Y61A9LA.10	Protein Y61A9LA.10	GO:0005525	GTP binding	0.541071	1.02782
Sjp_0051430	Sjp_0051430		1e-71	CELE_Y61A9LA.10	Protein Y61A9LA.10	GO:0005524	ATP binding	0.407094	1.06364
Sjp_0051430	Sjp_0051430		1e-71	CELE_Y61A9LA.10	Protein Y61A9LA.10	GO:0003924	GTPase activity	0.684989	0.860383
Sjp_0010490	Sjp_0010490		1e-56	let-502	Protein LET-502	GO:0000166	nucleotide binding	0.322081	1.09365
Sjp_0010490	Sjp_0010490		1e-56	let-502	Protein LET-502	GO:0005524	ATP binding	0.407094	1.06364
Sjp_0010490	Sjp_0010490		1e-56	let-502	Protein LET-502	GO:0016772	transferase activity, transferring phosphorus-containing groups	0.940564	0.549228
Sjp_0010490	Sjp_0010490		1e-56	let-502	Protein LET-502	GO:0004672	protein kinase activity	0.907328	0.602754
Sjp_0010490	Sjp_0010490		1e-56	let-502	Protein LET-502	GO:0004674	protein serine/threonine kinase activity	0.648992	0.911859
Sjp_0010490	Sjp_0010490		1e-56	let-502	Protein LET-502	GO:0046872	metal ion binding	0.860358	0.819622
Sjp_0010490	Sjp_0010490		1e-56	let-502	Protein LET-502	GO:0016740	transferase activity	0.958291	0.631287
Sjp_0010490	Sjp_0010490		1e-56	let-502	Protein LET-502	GO:0016301	kinase activity	0.82923	0.725765
Sjp_0100020	Sjp_0100020		3e-146	tsn-1	Protein TSN-1	GO:0003676	nucleic acid binding	0.0550001	1.55521
Sjp_0100020	Sjp_0100020		3e-146	tsn-1	Protein TSN-1	GO:0016788	hydrolase activity, acting on ester bonds	0.329664	2.54018
Sjp_0025380	Sjp_0025380		1e-11	CELE_F10G7.10	Protein F10G7.10	GO:0004842	ubiquitin-protein transferase activity	0.125259	2.42472
Sjp_0025380	Sjp_0025380		1e-11	CELE_F10G7.10	Protein F10G7.10	GO:0008270	zinc ion binding	0.0522823	1.63361
Sjp_0084530	Sjp_0084530		1e-23	Y95B8A.8	Protein Y95B8A.8	GO:0003676	nucleic acid binding	0.0550001	1.55521
Sjp_0084530	Sjp_0084530		1e-23	Y95B8A.8	Protein Y95B8A.8	GO:0008270	zinc ion binding	0.0522823	1.63361
Sjp_0084530	Sjp_0084530		1e-23	Y95B8A.8	Protein Y95B8A.8	GO:0046872	metal ion binding	0.860358	0.819622
Sjp_0066500	Sjp_0066500		2e-30	rps-20	Protein RPS-20	GO:0003735	structural constituent of ribosome	0.283912	1.48177
Sjp_0103940	Sjp_0103940		3e-17	bra-1	Protein BRA-1	GO:0005515	protein binding	0.933044	0.717877
Sjp_0103940	Sjp_0103940		3e-17	bra-1	Protein BRA-1	GO:0046872	metal ion binding	0.860358	0.819622
Sjp_0103940	Sjp_0103940		3e-17	bra-1	Protein BRA-1	GO:0005102	receptor binding	0.653613	0.961149
Sjp_0077560	Sjp_0077560		6e-40	vps-41	Protein VPS-41	GO:0008270	zinc ion binding	0.0522823	1.63361
Sjp_0077560	Sjp_0077560		6e-40	vps-41	Protein VPS-41	GO:0003674	molecular_function	0.306686	1.5462
Sjp_0077560	Sjp_0077560		6e-40	vps-41	Protein VPS-41	GO:0046872	metal ion binding	0.860358	0.819622
Sjp_0077560	Sjp_0077560		6e-40	vps-41	Protein VPS-41	GO:0051020	GTPase binding	0.0281195	35.5625
Sjp_0077480	Sjp_0077480		4e-67	rps-23	Protein RPS-23	GO:0003735	structural constituent of ribosome	0.283912	1.48177
Sjp_0074090	Sjp_0074090		1e-55	rps-6	Protein RPS-6	GO:0003735	structural constituent of ribosome	0.283912	1.48177
Sjp_0026370	Sjp_0026370		1e-13	mfb-1	Protein MFB-1	GO:0004190	aspartic-type endopeptidase activity	0.290184	2.96354
Sjp_0021790	Sjp_0021790		3e-56	tbx-2	Protein TBX-2	GO:0003677	DNA binding	0.205524	1.30505
Sjp_0021790	Sjp_0021790		3e-56	tbx-2	Protein TBX-2	GO:0003700	sequence-specific DNA binding transcription factor activity	0.419223	1.21581
Sjp_0021790	Sjp_0021790		3e-56	tbx-2	Protein TBX-2	GO:0019899	enzyme binding	0.290184	2.96354
Sjp_0035050	Sjp_0035050		2e-45	taf-1	Protein TAF-1	GO:0008270	zinc ion binding	0.0522823	1.63361
Sjp_0035050	Sjp_0035050		2e-45	taf-1	Protein TAF-1	GO:0044212	transcription regulatory region DNA binding	0.0820287	11.8542
Sjp_0035050	Sjp_0035050		2e-45	taf-1	Protein TAF-1	GO:0004674	protein serine/threonine kinase activity	0.648992	0.911859
Sjp_0035050	Sjp_0035050		2e-45	taf-1	Protein TAF-1	GO:0003676	nucleic acid binding	0.0550001	1.55521
Sjp_0035050	Sjp_0035050		2e-45	taf-1	Protein TAF-1	GO:0003677	DNA binding	0.205524	1.30505
Sjp_0035050	Sjp_0035050		2e-45	taf-1	Protein TAF-1	GO:0004402	histone acetyltransferase activity	0.0365225	6.46591
Sjp_0035050	Sjp_0035050		2e-45	taf-1	Protein TAF-1	GO:0004842	ubiquitin-protein transferase activity	0.125259	2.42472
Sjp_0050540	Sjp_0050540		1e-17	fmi-1	Protein FMI-1	GO:0004930	G-protein coupled receptor activity	0.0389979	2.65392
Sjp_0050540	Sjp_0050540		1e-17	fmi-1	Protein FMI-1	GO:0005509	calcium ion binding	0.794247	0.720861
Sjp_0047670	Sjp_0047670		4e-16	mars-1	Protein MARS-1	GO:0000049	tRNA binding	0.366967	2.22266
Sjp_0047670	Sjp_0047670		4e-16	mars-1	Protein MARS-1	GO:0000166	nucleotide binding	0.322081	1.09365
Sjp_0047670	Sjp_0047670		4e-16	mars-1	Protein MARS-1	GO:0005524	ATP binding	0.407094	1.06364
Sjp_0047670	Sjp_0047670		4e-16	mars-1	Protein MARS-1	GO:0004812	aminoacyl-tRNA ligase activity	0.69131	0.867378
Sjp_0047670	Sjp_0047670		4e-16	mars-1	Protein MARS-1	GO:0003723	RNA binding	0.0924743	1.60191
Sjp_0047670	Sjp_0047670		4e-16	mars-1	Protein MARS-1	GO:0004825	methionine-tRNA ligase activity	0.132973	7.1125
Sjp_0047670	Sjp_0047670		4e-16	mars-1	Protein MARS-1	GO:0016874	ligase activity	0.950508	0.341947
Sjp_0022920	Sjp_0022920		7e-37	T24C4.5	Protein T24C4.5	GO:0003896	DNA primase activity	0.107861	8.89062
Sjp_0022920	Sjp_0022920		7e-37	T24C4.5	Protein T24C4.5	GO:0003899	DNA-directed RNA polymerase activity	0.289845	1.87171
Sjp_0022920	Sjp_0022920		7e-37	T24C4.5	Protein T24C4.5	GO:0016740	transferase activity	0.958291	0.631287
Sjp_0090100	Sjp_0090100		3e-65	Y48E1A.1	Protein Y48E1A.1	GO:0003677	DNA binding	0.205524	1.30505
Sjp_0090100	Sjp_0090100		3e-65	Y48E1A.1	Protein Y48E1A.1	GO:0008270	zinc ion binding	0.0522823	1.63361
Sjp_0090100	Sjp_0090100		3e-65	Y48E1A.1	Protein Y48E1A.1	GO:0016779	nucleotidyltransferase activity	0.372901	1.5462
Sjp_0090100	Sjp_0090100		3e-65	Y48E1A.1	Protein Y48E1A.1	GO:0003899	DNA-directed RNA polymerase activity	0.289845	1.87171
Sjp_0090100	Sjp_0090100		3e-65	Y48E1A.1	Protein Y48E1A.1	GO:0016740	transferase activity	0.958291	0.631287
Sjp_0049470	Sjp_0049470		1e-67	laf-1	Protein LAF-1	GO:0008026	ATP-dependent helicase activity	0.215063	1.87171
Sjp_0049470	Sjp_0049470		1e-67	laf-1	Protein LAF-1	GO:0004386	helicase activity	0.0763973	2.01297
Sjp_0049470	Sjp_0049470		1e-67	laf-1	Protein LAF-1	GO:0000166	nucleotide binding	0.322081	1.09365
Sjp_0049470	Sjp_0049470		1e-67	laf-1	Protein LAF-1	GO:0003676	nucleic acid binding	0.0550001	1.55521
Sjp_0049470	Sjp_0049470		1e-67	laf-1	Protein LAF-1	GO:0005524	ATP binding	0.407094	1.06364
Sjp_0049470	Sjp_0049470		1e-67	laf-1	Protein LAF-1	GO:0016787	hydrolase activity	0.28854	1.16262
Sjp_0003220	Sjp_0003220		7e-65	Y55F3BR.1	Protein Y55F3BR.1	GO:0003676	nucleic acid binding	0.0550001	1.55521
Sjp_0003220	Sjp_0003220		7e-65	Y55F3BR.1	Protein Y55F3BR.1	GO:0005524	ATP binding	0.407094	1.06364
Sjp_0003220	Sjp_0003220		7e-65	Y55F3BR.1	Protein Y55F3BR.1	GO:0004867	serine-type endopeptidase inhibitor activity	0.0648403	4.74167
Sjp_0003220	Sjp_0003220		7e-65	Y55F3BR.1	Protein Y55F3BR.1	GO:0004386	helicase activity	0.0763973	2.01297
Sjp_0003220	Sjp_0003220		7e-65	Y55F3BR.1	Protein Y55F3BR.1	GO:0016787	hydrolase activity	0.28854	1.16262
Sjp_0016460	Sjp_0016460		0	eat-6	Protein EAT-6	GO:0005391	sodium:potassium-exchanging ATPase activity	0.107861	8.89062
Sjp_0016460	Sjp_0016460		0	eat-6	Protein EAT-6	GO:0015077	monovalent inorganic cation transmembrane transporter activity	0.107861	8.89062
Sjp_0016460	Sjp_0016460		0	eat-6	Protein EAT-6	GO:0000166	nucleotide binding	0.322081	1.09365
Sjp_0016460	Sjp_0016460		0	eat-6	Protein EAT-6	GO:0005524	ATP binding	0.407094	1.06364
Sjp_0016460	Sjp_0016460		0	eat-6	Protein EAT-6	GO:0019829	cation-transporting ATPase activity	0.653613	0.961149
Sjp_0016460	Sjp_0016460		0	eat-6	Protein EAT-6	GO:0046872	metal ion binding	0.860358	0.819622
Sjp_0016460	Sjp_0016460		0	eat-6	Protein EAT-6	GO:0016787	hydrolase activity	0.28854	1.16262
Sjp_0016460	Sjp_0016460		0	eat-6	Protein EAT-6	GO:0016820	hydrolase activity, acting on acid anhydrides, catalyzing transmembrane movement of substances	0.290184	2.96354
Sjp_0016380	Sjp_0016380		4e-55	tomm-40	Protein TOMM-40	GO:0015288	porin activity	0.0820287	11.8542
Sjp_0074640	Sjp_0074640		3e-13	cids-1	Protein CIDS-1	GO:0003674	molecular_function	0.306686	1.5462
Sjp_0083100	Sjp_0083100		2e-38	F23F1.6	Protein F23F1.6	GO:0015171	amino acid transmembrane transporter activity	0.248401	3.55625
Sjp_0099640	Sjp_0099640		1e-37	F25B3.6	Protein F25B3.6	GO:0003677	DNA binding	0.205524	1.30505
Sjp_0022650	Sjp_0022650		4e-29	nhr-25	Protein NHR-25	GO:0043565	sequence-specific DNA binding	0.419223	1.21581
Sjp_0022650	Sjp_0022650		4e-29	nhr-25	Protein NHR-25	GO:0003700	sequence-specific DNA binding transcription factor activity	0.419223	1.21581
Sjp_0022650	Sjp_0022650		4e-29	nhr-25	Protein NHR-25	GO:0003707	steroid hormone receptor activity	0.384839	2.09191
Sjp_0022650	Sjp_0022650		4e-29	nhr-25	Protein NHR-25	GO:0008270	zinc ion binding	0.0522823	1.63361
Sjp_0022650	Sjp_0022650		4e-29	nhr-25	Protein NHR-25	GO:0003677	DNA binding	0.205524	1.30505
Sjp_0022650	Sjp_0022650		4e-29	nhr-25	Protein NHR-25	GO:0005515	protein binding	0.933044	0.717877
Sjp_0022650	Sjp_0022650		4e-29	nhr-25	Protein NHR-25	GO:0046872	metal ion binding	0.860358	0.819622
Sjp_0022650	Sjp_0022650		4e-29	nhr-25	Protein NHR-25	GO:0070016	armadillo repeat domain binding	0.0554552	17.7812
Sjp_0032660	Sjp_0032660		1e-36	Y66D12A.15	Protein Y66D12A.15	GO:0003677	DNA binding	0.205524	1.30505
Sjp_0032660	Sjp_0032660		1e-36	Y66D12A.15	Protein Y66D12A.15	GO:0005524	ATP binding	0.407094	1.06364
Sjp_0032660	Sjp_0032660		1e-36	Y66D12A.15	Protein Y66D12A.15	GO:0004003	ATP-dependent DNA helicase activity	0.204181	4.44531
Sjp_0032660	Sjp_0032660		1e-36	Y66D12A.15	Protein Y66D12A.15	GO:0016787	hydrolase activity	0.28854	1.16262
Sjp_0047380	Sjp_0047380		9e-14	pha-2	Protein PHA-2	GO:0003677	DNA binding	0.205524	1.30505
Sjp_0047380	Sjp_0047380		9e-14	pha-2	Protein PHA-2	GO:0043565	sequence-specific DNA binding	0.419223	1.21581
Sjp_0010110	Sjp_0010110		6e-116	egl-19	Protein EGL-19	GO:0008331	high voltage-gated calcium channel activity	0.366967	2.22266
Sjp_0010110	Sjp_0010110		6e-116	egl-19	Protein EGL-19	GO:0005262	calcium channel activity	0.69131	0.867378
Sjp_0010110	Sjp_0010110		6e-116	egl-19	Protein EGL-19	GO:0005244	voltage-gated ion channel activity	0.682285	0.889062
Sjp_0010110	Sjp_0010110		6e-116	egl-19	Protein EGL-19	GO:0005245	voltage-gated calcium channel activity	0.402212	1.97569
Sjp_0010110	Sjp_0010110		6e-116	egl-19	Protein EGL-19	GO:0005216	ion channel activity	0.837685	0.623904
Sjp_0034120	Sjp_0034120		6e-15	let-2	Protein LET-2	GO:0030020	extracellular matrix structural constituent conferring tensile strength	0.00230821	23.7083
Sjp_0034120	Sjp_0034120		6e-15	let-2	Protein LET-2	GO:0005198	structural molecule activity	0.310844	1.77812
Sjp_0034120	Sjp_0034120		6e-15	let-2	Protein LET-2	GO:0005201	extracellular matrix structural constituent	0.0109176	11.8542
Sjp_0013990	Sjp_0013990		0	cct-4	Protein CCT-4	GO:0051082	unfolded protein binding	0.258239	2.03214
Sjp_0013990	Sjp_0013990		0	cct-4	Protein CCT-4	GO:0000166	nucleotide binding	0.322081	1.09365
Sjp_0013990	Sjp_0013990		0	cct-4	Protein CCT-4	GO:0005524	ATP binding	0.407094	1.06364
Sjp_0000290	Sjp_0000290		1e-72	unc-59	Protein UNC-59	GO:0000166	nucleotide binding	0.322081	1.09365
Sjp_0000290	Sjp_0000290		1e-72	unc-59	Protein UNC-59	GO:0005525	GTP binding	0.541071	1.02782
Sjp_0000290	Sjp_0000290		1e-72	unc-59	Protein UNC-59	GO:0005515	protein binding	0.933044	0.717877
Sjp_0043690	Sjp_0043690		3e-28	rnf-113	Protein RNF-113	GO:0004842	ubiquitin-protein transferase activity	0.125259	2.42472
Sjp_0043690	Sjp_0043690		3e-28	rnf-113	Protein RNF-113	GO:0008270	zinc ion binding	0.0522823	1.63361
Sjp_0043690	Sjp_0043690		3e-28	rnf-113	Protein RNF-113	GO:0046872	metal ion binding	0.860358	0.819622
Sjp_0007260	Sjp_0007260		1e-60	sec-23	Protein SEC-23	GO:0008270	zinc ion binding	0.0522823	1.63361
Sjp_0011650	Sjp_0011650		3e-134	let-2	Protein LET-2	GO:0030020	extracellular matrix structural constituent conferring tensile strength	0.00230821	23.7083
Sjp_0011650	Sjp_0011650		3e-134	let-2	Protein LET-2	GO:0005198	structural molecule activity	0.310844	1.77812
Sjp_0011650	Sjp_0011650		3e-134	let-2	Protein LET-2	GO:0005201	extracellular matrix structural constituent	0.0109176	11.8542
Sjp_0006370	Sjp_0006370		2e-23	fmi-1	Protein FMI-1	GO:0004930	G-protein coupled receptor activity	0.0389979	2.65392
Sjp_0006370	Sjp_0006370		2e-23	fmi-1	Protein FMI-1	GO:0005509	calcium ion binding	0.794247	0.720861
Sjp_0080950	Sjp_0080950		0	apa-2	Protein APA-2	GO:0008022	protein C-terminus binding	0.310204	2.73558
Sjp_0080950	Sjp_0080950		0	apa-2	Protein APA-2	GO:0008565	protein transporter activity	0.496691	1.48177
Sjp_0080950	Sjp_0080950		0	apa-2	Protein APA-2	GO:0005515	protein binding	0.933044	0.717877
Sjp_0080950	Sjp_0080950		0	apa-2	Protein APA-2	GO:0032794	GTPase activating protein binding	0.248401	3.55625
Sjp_0061050	Sjp_0061050		1e-20	frg-1	Protein FRG-1	GO:0042803	protein homodimerization activity	0.164948	2.73558
Sjp_0061050	Sjp_0061050		1e-20	frg-1	Protein FRG-1	GO:0051015	actin filament binding	0.496691	1.48177
Sjp_0061050	Sjp_0061050		1e-20	frg-1	Protein FRG-1	GO:0003723	RNA binding	0.0924743	1.60191
Sjp_0061050	Sjp_0061050		1e-20	frg-1	Protein FRG-1	GO:0003779	actin binding	0.559163	1.07765
Sjp_0046400	Sjp_0046400		1e-13	kcnl-2	Protein KCNL-2	GO:0015269	calcium-activated potassium channel activity	0.204181	4.44531
Sjp_0046400	Sjp_0046400		1e-13	kcnl-2	Protein KCNL-2	GO:0005516	calmodulin binding	0.768688	0.697304
Sjp_0046400	Sjp_0046400		1e-13	kcnl-2	Protein KCNL-2	GO:0016286	small conductance calcium-activated potassium channel activity	0.132973	7.1125
Sjp_0031430	Sjp_0031430		2e-13	unc-116	Protein UNC-116	GO:0016887	ATPase activity	0.263584	1.44563
Sjp_0031430	Sjp_0031430		2e-13	unc-116	Protein UNC-116	GO:0000166	nucleotide binding	0.322081	1.09365
Sjp_0031430	Sjp_0031430		2e-13	unc-116	Protein UNC-116	GO:0005524	ATP binding	0.407094	1.06364
Sjp_0031430	Sjp_0031430		2e-13	unc-116	Protein UNC-116	GO:0008574	plus-end-directed microtubule motor activity	0.0430357	5.92708
Sjp_0031430	Sjp_0031430		2e-13	unc-116	Protein UNC-116	GO:0008017	microtubule binding	0.20585	2.37083
Sjp_0031430	Sjp_0031430		2e-13	unc-116	Protein UNC-116	GO:0003777	microtubule motor activity	0.0789175	2.45259
Sjp_0048320	Sjp_0048320		1e-28	gly-1	Protein GLY-1	GO:0008375	acetylglucosaminyltransferase activity	0.310204	2.73558
Sjp_0027070	Sjp_0027070		7e-34	F33H2.5	Protein F33H2.5	GO:0008270	zinc ion binding	0.0522823	1.63361
Sjp_0027070	Sjp_0027070		7e-34	F33H2.5	Protein F33H2.5	GO:0016779	nucleotidyltransferase activity	0.372901	1.5462
Sjp_0027070	Sjp_0027070		7e-34	F33H2.5	Protein F33H2.5	GO:0000166	nucleotide binding	0.322081	1.09365
Sjp_0027070	Sjp_0027070		7e-34	F33H2.5	Protein F33H2.5	GO:0003676	nucleic acid binding	0.0550001	1.55521
Sjp_0027070	Sjp_0027070		7e-34	F33H2.5	Protein F33H2.5	GO:0003677	DNA binding	0.205524	1.30505
Sjp_0027070	Sjp_0027070		7e-34	F33H2.5	Protein F33H2.5	GO:0003887	DNA-directed DNA polymerase activity	0.290184	2.96354
Sjp_0027070	Sjp_0027070		7e-34	F33H2.5	Protein F33H2.5	GO:0016740	transferase activity	0.958291	0.631287
Sjp_0057160	Sjp_0057160		1e-16	uaf-2	Protein UAF-2	GO:0000166	nucleotide binding	0.322081	1.09365
Sjp_0057160	Sjp_0057160		1e-16	uaf-2	Protein UAF-2	GO:0003676	nucleic acid binding	0.0550001	1.55521
Sjp_0057160	Sjp_0057160		1e-16	uaf-2	Protein UAF-2	GO:0003723	RNA binding	0.0924743	1.60191
Sjp_0057160	Sjp_0057160		1e-16	uaf-2	Protein UAF-2	GO:0030628	pre-mRNA 3'-splice site binding	0.107861	8.89062
Sjp_0057160	Sjp_0057160		1e-16	uaf-2	Protein UAF-2	GO:0046872	metal ion binding	0.860358	0.819622
Sjp_0059210	Sjp_0059210		2e-45	hat-1	Protein HAT-1	GO:0004402	histone acetyltransferase activity	0.0365225	6.46591
Sjp_0058160	Sjp_0058160		1e-40	CELE_Y47G6A.21	Protein Y47G6A.21	GO:0016491	oxidoreductase activity	0.842194	0.658565
Sjp_0132970	Sjp_0132970		1e-49	dys-1	Protein DYS-1	GO:0005277	acetylcholine transmembrane transporter activity	0.0820287	11.8542
Sjp_0132970	Sjp_0132970		1e-49	dys-1	Protein DYS-1	GO:0005509	calcium ion binding	0.794247	0.720861
Sjp_0132970	Sjp_0132970		1e-49	dys-1	Protein DYS-1	GO:0008270	zinc ion binding	0.0522823	1.63361
Sjp_0132970	Sjp_0132970		1e-49	dys-1	Protein DYS-1	GO:0005515	protein binding	0.933044	0.717877
Sjp_0132970	Sjp_0132970		1e-49	dys-1	Protein DYS-1	GO:0003779	actin binding	0.559163	1.07765
Sjp_0132970	Sjp_0132970		1e-49	dys-1	Protein DYS-1	GO:0046872	metal ion binding	0.860358	0.819622
Sjp_0070020	Sjp_0070020		8e-11	set-26	Protein SET-26	GO:0008270	zinc ion binding	0.0522823	1.63361
Sjp_0070020	Sjp_0070020		8e-11	set-26	Protein SET-26	GO:0046872	metal ion binding	0.860358	0.819622
Sjp_0070020	Sjp_0070020		8e-11	set-26	Protein SET-26	GO:0046974	histone methyltransferase activity (H3-K9 specific)	0.0281195	35.5625
Sjp_0011260	Sjp_0011260		1e-39	Y55F3BR.1	Protein Y55F3BR.1	GO:0003676	nucleic acid binding	0.0550001	1.55521
Sjp_0011260	Sjp_0011260		1e-39	Y55F3BR.1	Protein Y55F3BR.1	GO:0005524	ATP binding	0.407094	1.06364
Sjp_0011260	Sjp_0011260		1e-39	Y55F3BR.1	Protein Y55F3BR.1	GO:0004867	serine-type endopeptidase inhibitor activity	0.0648403	4.74167
Sjp_0011260	Sjp_0011260		1e-39	Y55F3BR.1	Protein Y55F3BR.1	GO:0004386	helicase activity	0.0763973	2.01297
Sjp_0011260	Sjp_0011260		1e-39	Y55F3BR.1	Protein Y55F3BR.1	GO:0016787	hydrolase activity	0.28854	1.16262
