# Supplementary material for: Comparative analysis of microRNA expression profiles of adult Schistosoma japonicum isolated from water buffalo and yellow cattle
Source: Parasit Vectors. 2019 May 2;12:196. doi: 10.1186/s13071-019-3450-7 (PMC6498558; doi:10.1186/s13071-019-3450-7)
Supplement: Supplementary file 17 — Additional file 17: Table S15. KEGG pathway of targets in schistosomes of five known differentially expressed miRNAs. [file 13071_2019_3450_MOESM17_ESM.xlsx]

## Sheet: AllPathway_Result
Table S15. KEGG pathway of targets in schistosomes of five known differentially expressed miRNA
PathwayID	PathwayTerm	DifGene	AllDifGene	GeneInPathway	AllGene	P-Value	FDR	Enrichment	(-log10P)
PATH:04512	ECM-receptor interaction	2	42	7	1712	0.011415	0.376695	11.6463	1.94252
PATH:03013	RNA transport	4	42	71	1712	0.0929099	0.659163	2.29645	1.03194
PATH:04144	Endocytosis	5	42	101	1712	0.0971374	0.659163	2.01792	1.01261
PATH:04010	MAPK signaling pathway	5	42	102	1712	0.100332	0.659163	1.99813	0.998558
PATH:04320	Dorso-ventral axis formation	2	42	26	1712	0.13195	0.659163	3.13553	0.879591
PATH:03022	Basal transcription factors	2	42	28	1712	0.14891	0.659163	2.91156	0.827075
PATH:03420	Nucleotide excision repair	2	42	30	1712	0.166295	0.659163	2.71746	0.779121
PATH:00860	Porphyrin and chlorophyll metabolism	1	42	8	1712	0.18055	0.659163	5.09524	0.743403
PATH:00240	Pyrimidine metabolism	3	42	66	1712	0.218207	0.659163	1.85281	0.661132
PATH:03010	Ribosome	4	42	99	1712	0.2219	0.659163	1.64695	0.653842
PATH:03030	DNA replication	2	42	37	1712	0.229406	0.659163	2.20335	0.639394
PATH:00450	Selenocompound metabolism	1	42	11	1712	0.239696	0.659163	3.70563	0.62034
PATH:03410	Base excision repair	1	42	14	1712	0.294667	0.713033	2.91156	0.530669
PATH:04080	Neuroactive ligand-receptor interaction	1	42	16	1712	0.329138	0.713033	2.54762	0.482622
PATH:00310	Lysine degradation	1	42	17	1712	0.345752	0.713033	2.39776	0.461236
PATH:04068	FoxO signaling pathway	2	42	54	1712	0.385049	0.713033	1.5097	0.414484
PATH:00230	Purine metabolism	3	42	93	1712	0.401884	0.713033	1.3149	0.395899
PATH:03008	Ribosome biogenesis in eukaryotes	2	42	58	1712	0.420225	0.713033	1.40558	0.376518
PATH:04141	Protein processing in endoplasmic reticulum	3	42	100	1712	0.448967	0.713033	1.22286	0.347785
PATH:04350	TGF-beta signaling pathway	1	42	25	1712	0.464961	0.713033	1.63048	0.332583
PATH:04145	Phagosome	3	42	104	1712	0.475278	0.713033	1.17582	0.323052
PATH:04150	mTOR signaling pathway	1	42	27	1712	0.491278	0.713033	1.5097	0.308672
PATH:00620	Pyruvate metabolism	1	42	30	1712	0.5284	0.713033	1.35873	0.277037
PATH:03020	RNA polymerase	1	42	31	1712	0.540176	0.713033	1.3149	0.267464
PATH:00020	Citrate cycle (TCA cycle)	1	42	31	1712	0.540176	0.713033	1.3149	0.267464
PATH:00010	Glycolysis / Gluconeogenesis	1	42	35	1712	0.584476	0.713076	1.16463	0.233234
PATH:00510	N-Glycan biosynthesis	1	42	37	1712	0.605035	0.713076	1.10167	0.21822
PATH:03018	RNA degradation	1	42	37	1712	0.605035	0.713076	1.10167	0.21822
PATH:00190	Oxidative phosphorylation	2	42	87	1712	0.640083	0.72837	0.937055	0.193764
PATH:04012	ErbB signaling pathway	1	42	59	1712	0.7749	0.85239	0.69088	0.110754
PATH:03040	Spliceosome	2	42	120	1712	0.806783	0.854982	0.679365	0.0932433
PATH:04142	Lysosome	1	42	71	1712	0.834882	0.854982	0.574111	0.0783747
PATH:01200	Carbon metabolism	1	42	76	1712	0.854982	0.854982	0.536341	0.0680433

## Sheet: AllPathway2Gene
PathwayID	PathwayTerm	QueryID	Symbol	Description	P-Value	FDR	Enrichment
PATH:04512	ECM-receptor interaction	Sjp_0034120	Sjp_0034120		0.011415	0.376695	11.6463
PATH:04512	ECM-receptor interaction	Sjp_0011650	Sjp_0011650		0.011415	0.376695	11.6463
PATH:03013	RNA transport	Sjp_0084110	Sjp_0084110		0.0929099	0.659163	2.29645
PATH:03013	RNA transport	Sjp_0083200	Sjp_0083200		0.0929099	0.659163	2.29645
PATH:03013	RNA transport	Sjp_0042060	Sjp_0042060		0.0929099	0.659163	2.29645
PATH:03013	RNA transport	Sjp_0107170	Sjp_0107170		0.0929099	0.659163	2.29645
PATH:04144	Endocytosis	Sjp_0072740	Sjp_0072740		0.0971374	0.659163	2.01792
PATH:04144	Endocytosis	Sjp_0054180	Sjp_0054180		0.0971374	0.659163	2.01792
PATH:04144	Endocytosis	Sjp_0083410	Sjp_0083410		0.0971374	0.659163	2.01792
PATH:04144	Endocytosis	Sjp_0080950	Sjp_0080950		0.0971374	0.659163	2.01792
PATH:04144	Endocytosis	Sjp_0047270	Sjp_0047270		0.0971374	0.659163	2.01792
PATH:04010	MAPK signaling pathway	Sjp_0114920	Sjp_0114920		0.100332	0.659163	1.99813
PATH:04010	MAPK signaling pathway	Sjp_0027360	Sjp_0027360		0.100332	0.659163	1.99813
PATH:04010	MAPK signaling pathway	Sjp_0010110	Sjp_0010110		0.100332	0.659163	1.99813
PATH:04010	MAPK signaling pathway	Sjp_0083410	Sjp_0083410		0.100332	0.659163	1.99813
PATH:04010	MAPK signaling pathway	Sjp_0047270	Sjp_0047270		0.100332	0.659163	1.99813
PATH:04320	Dorso-ventral axis formation	Sjp_0032030	Sjp_0032030		0.13195	0.659163	3.13553
PATH:04320	Dorso-ventral axis formation	Sjp_0027360	Sjp_0027360		0.13195	0.659163	3.13553
PATH:03022	Basal transcription factors	Sjp_0035050	Sjp_0035050		0.14891	0.659163	2.91156
PATH:03022	Basal transcription factors	Sjp_0032660	Sjp_0032660		0.14891	0.659163	2.91156
PATH:03420	Nucleotide excision repair	Sjp_0032660	Sjp_0032660		0.166295	0.659163	2.71746
PATH:03420	Nucleotide excision repair	Sjp_0027070	Sjp_0027070		0.166295	0.659163	2.71746
PATH:00860	Porphyrin and chlorophyll metabolism	Sjp_0100160	Sjp_0100160		0.18055	0.659163	5.09524
PATH:00240	Pyrimidine metabolism	Sjp_0022920	Sjp_0022920		0.218207	0.659163	1.85281
PATH:00240	Pyrimidine metabolism	Sjp_0090100	Sjp_0090100		0.218207	0.659163	1.85281
PATH:00240	Pyrimidine metabolism	Sjp_0027070	Sjp_0027070		0.218207	0.659163	1.85281
PATH:03010	Ribosome	Sjp_0129610	Sjp_0129610		0.2219	0.659163	1.64695
PATH:03010	Ribosome	Sjp_0066500	Sjp_0066500		0.2219	0.659163	1.64695
PATH:03010	Ribosome	Sjp_0077480	Sjp_0077480		0.2219	0.659163	1.64695
PATH:03010	Ribosome	Sjp_0074090	Sjp_0074090		0.2219	0.659163	1.64695
PATH:03030	DNA replication	Sjp_0022920	Sjp_0022920		0.229406	0.659163	2.20335
PATH:03030	DNA replication	Sjp_0027070	Sjp_0027070		0.229406	0.659163	2.20335
PATH:00450	Selenocompound metabolism	Sjp_0047670	Sjp_0047670		0.239696	0.659163	3.70563
PATH:03410	Base excision repair	Sjp_0027070	Sjp_0027070		0.294667	0.713033	2.91156
PATH:04080	Neuroactive ligand-receptor interaction	Sjp_0088520	Sjp_0088520		0.329138	0.713033	2.54762
PATH:00310	Lysine degradation	Sjp_0033440	Sjp_0033440		0.345752	0.713033	2.39776
PATH:04068	FoxO signaling pathway	Sjp_0027360	Sjp_0027360		0.385049	0.713033	1.5097
PATH:04068	FoxO signaling pathway	Sjp_0026370	Sjp_0026370		0.385049	0.713033	1.5097
PATH:00230	Purine metabolism	Sjp_0022920	Sjp_0022920		0.401884	0.713033	1.3149
PATH:00230	Purine metabolism	Sjp_0090100	Sjp_0090100		0.401884	0.713033	1.3149
PATH:00230	Purine metabolism	Sjp_0027070	Sjp_0027070		0.401884	0.713033	1.3149
PATH:03008	Ribosome biogenesis in eukaryotes	Sjp_0060710	Sjp_0060710		0.420225	0.713033	1.40558
PATH:03008	Ribosome biogenesis in eukaryotes	Sjp_0051430	Sjp_0051430		0.420225	0.713033	1.40558
PATH:04141	Protein processing in endoplasmic reticulum	Sjp_0060870	Sjp_0060870		0.448967	0.713033	1.22286
PATH:04141	Protein processing in endoplasmic reticulum	Sjp_0107170	Sjp_0107170		0.448967	0.713033	1.22286
PATH:04141	Protein processing in endoplasmic reticulum	Sjp_0007260	Sjp_0007260		0.448967	0.713033	1.22286
PATH:04350	TGF-beta signaling pathway	Sjp_0010490	Sjp_0010490		0.464961	0.713033	1.63048
PATH:04145	Phagosome	Sjp_0009170	Sjp_0009170		0.475278	0.713033	1.17582
PATH:04145	Phagosome	Sjp_0132650	Sjp_0132650		0.475278	0.713033	1.17582
PATH:04145	Phagosome	Sjp_0046120	Sjp_0046120		0.475278	0.713033	1.17582
PATH:04150	mTOR signaling pathway	Sjp_0074090	Sjp_0074090		0.491278	0.713033	1.5097
PATH:00620	Pyruvate metabolism	Sjp_0055140	Sjp_0055140		0.5284	0.713033	1.35873
PATH:03020	RNA polymerase	Sjp_0090100	Sjp_0090100		0.540176	0.713033	1.3149
PATH:00020	Citrate cycle (TCA cycle)	Sjp_0055140	Sjp_0055140		0.540176	0.713033	1.3149
PATH:00010	Glycolysis / Gluconeogenesis	Sjp_0055140	Sjp_0055140		0.584476	0.713076	1.16463
PATH:00510	N-Glycan biosynthesis	Sjp_0060870	Sjp_0060870		0.605035	0.713076	1.10167
PATH:03018	RNA degradation	Sjp_0008230	Sjp_0008230		0.605035	0.713076	1.10167
PATH:00190	Oxidative phosphorylation	Sjp_0064400	Sjp_0064400		0.640083	0.72837	0.937055
PATH:00190	Oxidative phosphorylation	Sjp_0100160	Sjp_0100160		0.640083	0.72837	0.937055
PATH:04012	ErbB signaling pathway	Sjp_0027360	Sjp_0027360		0.7749	0.85239	0.69088
PATH:03040	Spliceosome	Sjp_0013210	Sjp_0013210		0.806783	0.854982	0.679365
PATH:03040	Spliceosome	Sjp_0057160	Sjp_0057160		0.806783	0.854982	0.679365
PATH:04142	Lysosome	Sjp_0132650	Sjp_0132650		0.834882	0.854982	0.574111
PATH:01200	Carbon metabolism	Sjp_0055140	Sjp_0055140		0.854982	0.854982	0.536341

## Sheet: AllGene2Pathway
QueryID	QuerySymbol	Description	E-Value	SubjectSymbol	Description	PathwayID	PathwayTerm	P-Value	Enrichment
Sjp_0008230	Sjp_0008230		2e-79	ntl-3	Protein NTL-3	PATH:03018	RNA degradation	0.605035	1.10167
Sjp_0064400	Sjp_0064400		4e-66	CELE_Y69A2AR.18	Protein Y69A2AR.18	PATH:00190	Oxidative phosphorylation	0.640083	0.937055
Sjp_0084110	Sjp_0084110		3e-88	eif-3.C	Protein EIF-3.C	PATH:03013	RNA transport	0.0929099	2.29645
Sjp_0114920	Sjp_0114920		4e-11	vhp-1	Protein VHP-1	PATH:04010	MAPK signaling pathway	0.100332	1.99813
Sjp_0060710	Sjp_0060710		6e-16	toe-1	Protein TOE-1	PATH:03008	Ribosome biogenesis in eukaryotes	0.420225	1.40558
Sjp_0072740	Sjp_0072740		2e-15	rab-11.1	Protein RAB-11.1	PATH:04144	Endocytosis	0.0971374	2.01792
Sjp_0009170	Sjp_0009170		3e-176	che-3	Protein CHE-3	PATH:04145	Phagosome	0.475278	1.17582
Sjp_0032030	Sjp_0032030		2e-31	cpb-3	Protein CPB-3	PATH:04320	Dorso-ventral axis formation	0.13195	3.13553
Sjp_0088520	Sjp_0088520		2e-64	mgl-1	Protein MGL-1	PATH:04080	Neuroactive ligand-receptor interaction	0.329138	2.54762
Sjp_0033440	Sjp_0033440		1e-137	let-268	Protein LET-268	PATH:00310	Lysine degradation	0.345752	2.39776
Sjp_0100160	Sjp_0100160		3e-43	T06D8.5	Protein T06D8.5	PATH:00190	Oxidative phosphorylation	0.640083	0.937055
Sjp_0100160	Sjp_0100160		3e-43	T06D8.5	Protein T06D8.5	PATH:00860	Porphyrin and chlorophyll metabolism	0.18055	5.09524
Sjp_0054180	Sjp_0054180		4e-137	pkc-3	Protein PKC-3	PATH:04144	Endocytosis	0.0971374	2.01792
Sjp_0060870	Sjp_0060870		2e-14	F13H10.4	Protein F13H10.4	PATH:04141	Protein processing in endoplasmic reticulum	0.448967	1.22286
Sjp_0060870	Sjp_0060870		2e-14	F13H10.4	Protein F13H10.4	PATH:00510	N-Glycan biosynthesis	0.605035	1.10167
Sjp_0132650	Sjp_0132650		2e-62	cpl-1	Protein CPL-1	PATH:04145	Phagosome	0.475278	1.17582
Sjp_0132650	Sjp_0132650		2e-62	cpl-1	Protein CPL-1	PATH:04142	Lysosome	0.834882	0.574111
Sjp_0055140	Sjp_0055140		1e-120	pdha-1	Protein PDHA-1	PATH:00020	Citrate cycle (TCA cycle)	0.540176	1.3149
Sjp_0055140	Sjp_0055140		1e-120	pdha-1	Protein PDHA-1	PATH:00010	Glycolysis / Gluconeogenesis	0.584476	1.16463
Sjp_0055140	Sjp_0055140		1e-120	pdha-1	Protein PDHA-1	PATH:01200	Carbon metabolism	0.854982	0.536341
Sjp_0055140	Sjp_0055140		1e-120	pdha-1	Protein PDHA-1	PATH:00620	Pyruvate metabolism	0.5284	1.35873
Sjp_0083200	Sjp_0083200		7e-15	CELE_B0513.2	Protein B0513.2	PATH:03013	RNA transport	0.0929099	2.29645
Sjp_0013210	Sjp_0013210		0	F56D2.6	Protein F56D2.6	PATH:03040	Spliceosome	0.806783	0.679365
Sjp_0027360	Sjp_0027360		6e-33	mek-2	Protein MEK-2	PATH:04012	ErbB signaling pathway	0.7749	0.69088
Sjp_0027360	Sjp_0027360		6e-33	mek-2	Protein MEK-2	PATH:04320	Dorso-ventral axis formation	0.13195	3.13553
Sjp_0027360	Sjp_0027360		6e-33	mek-2	Protein MEK-2	PATH:04068	FoxO signaling pathway	0.385049	1.5097
Sjp_0027360	Sjp_0027360		6e-33	mek-2	Protein MEK-2	PATH:04010	MAPK signaling pathway	0.100332	1.99813
Sjp_0042060	Sjp_0042060		2e-119	inf-1	Protein INF-1	PATH:03013	RNA transport	0.0929099	2.29645
Sjp_0129610	Sjp_0129610		4e-13	rpl-38	Protein RPL-38	PATH:03010	Ribosome	0.2219	1.64695
Sjp_0046120	Sjp_0046120		0	dhc-1	Protein DHC-1	PATH:04145	Phagosome	0.475278	1.17582
Sjp_0107170	Sjp_0107170		3e-12	npp-20	Protein NPP-20	PATH:03013	RNA transport	0.0929099	2.29645
Sjp_0107170	Sjp_0107170		3e-12	npp-20	Protein NPP-20	PATH:04141	Protein processing in endoplasmic reticulum	0.448967	1.22286
Sjp_0051430	Sjp_0051430		1e-71	CELE_Y61A9LA.10	Protein Y61A9LA.10	PATH:03008	Ribosome biogenesis in eukaryotes	0.420225	1.40558
Sjp_0010490	Sjp_0010490		1e-56	let-502	Protein LET-502	PATH:04350	TGF-beta signaling pathway	0.464961	1.63048
Sjp_0066500	Sjp_0066500		2e-30	rps-20	Protein RPS-20	PATH:03010	Ribosome	0.2219	1.64695
Sjp_0077480	Sjp_0077480		4e-67	rps-23	Protein RPS-23	PATH:03010	Ribosome	0.2219	1.64695
Sjp_0074090	Sjp_0074090		1e-55	rps-6	Protein RPS-6	PATH:03010	Ribosome	0.2219	1.64695
Sjp_0074090	Sjp_0074090		1e-55	rps-6	Protein RPS-6	PATH:04150	mTOR signaling pathway	0.491278	1.5097
Sjp_0026370	Sjp_0026370		1e-13	mfb-1	Protein MFB-1	PATH:04068	FoxO signaling pathway	0.385049	1.5097
Sjp_0035050	Sjp_0035050		2e-45	taf-1	Protein TAF-1	PATH:03022	Basal transcription factors	0.14891	2.91156
Sjp_0047670	Sjp_0047670		4e-16	mars-1	Protein MARS-1	PATH:00450	Selenocompound metabolism	0.239696	3.70563
Sjp_0022920	Sjp_0022920		7e-37	T24C4.5	Protein T24C4.5	PATH:00240	Pyrimidine metabolism	0.218207	1.85281
Sjp_0022920	Sjp_0022920		7e-37	T24C4.5	Protein T24C4.5	PATH:00230	Purine metabolism	0.401884	1.3149
Sjp_0022920	Sjp_0022920		7e-37	T24C4.5	Protein T24C4.5	PATH:03030	DNA replication	0.229406	2.20335
Sjp_0090100	Sjp_0090100		3e-65	Y48E1A.1	Protein Y48E1A.1	PATH:00240	Pyrimidine metabolism	0.218207	1.85281
Sjp_0090100	Sjp_0090100		3e-65	Y48E1A.1	Protein Y48E1A.1	PATH:00230	Purine metabolism	0.401884	1.3149
Sjp_0090100	Sjp_0090100		3e-65	Y48E1A.1	Protein Y48E1A.1	PATH:03020	RNA polymerase	0.540176	1.3149
Sjp_0032660	Sjp_0032660		1e-36	Y66D12A.15	Protein Y66D12A.15	PATH:03022	Basal transcription factors	0.14891	2.91156
Sjp_0032660	Sjp_0032660		1e-36	Y66D12A.15	Protein Y66D12A.15	PATH:03420	Nucleotide excision repair	0.166295	2.71746
Sjp_0010110	Sjp_0010110		6e-116	egl-19	Protein EGL-19	PATH:04010	MAPK signaling pathway	0.100332	1.99813
Sjp_0034120	Sjp_0034120		6e-15	let-2	Protein LET-2	PATH:04512	ECM-receptor interaction	0.011415	11.6463
Sjp_0083410	Sjp_0083410		3e-48	arr-1	Protein ARR-1	PATH:04144	Endocytosis	0.0971374	2.01792
Sjp_0083410	Sjp_0083410		3e-48	arr-1	Protein ARR-1	PATH:04010	MAPK signaling pathway	0.100332	1.99813
Sjp_0007260	Sjp_0007260		1e-60	sec-23	Protein SEC-23	PATH:04141	Protein processing in endoplasmic reticulum	0.448967	1.22286
Sjp_0011650	Sjp_0011650		3e-134	let-2	Protein LET-2	PATH:04512	ECM-receptor interaction	0.011415	11.6463
Sjp_0080950	Sjp_0080950		0	apa-2	Protein APA-2	PATH:04144	Endocytosis	0.0971374	2.01792
Sjp_0047270	Sjp_0047270		1e-61	arr-1	Protein ARR-1	PATH:04144	Endocytosis	0.0971374	2.01792
Sjp_0047270	Sjp_0047270		1e-61	arr-1	Protein ARR-1	PATH:04010	MAPK signaling pathway	0.100332	1.99813
Sjp_0027070	Sjp_0027070		7e-34	F33H2.5	Protein F33H2.5	PATH:03420	Nucleotide excision repair	0.166295	2.71746
Sjp_0027070	Sjp_0027070		7e-34	F33H2.5	Protein F33H2.5	PATH:00240	Pyrimidine metabolism	0.218207	1.85281
Sjp_0027070	Sjp_0027070		7e-34	F33H2.5	Protein F33H2.5	PATH:00230	Purine metabolism	0.401884	1.3149
Sjp_0027070	Sjp_0027070		7e-34	F33H2.5	Protein F33H2.5	PATH:03030	DNA replication	0.229406	2.20335
Sjp_0027070	Sjp_0027070		7e-34	F33H2.5	Protein F33H2.5	PATH:03410	Base excision repair	0.294667	2.91156
Sjp_0057160	Sjp_0057160		1e-16	uaf-2	Protein UAF-2	PATH:03040	Spliceosome	0.806783	0.679365
